# Supplementary material for: Evaluation of Signature Erosion in Ebola Virus Due to Genomic Drift and Its Impact on the Performance of Diagnostic Assays
Source: Viruses. 2015 Jun 17;7(6):3130–54. doi: 10.3390/v7062763 (PMC4488730; doi:10.3390/v7062763)
Supplement: Supplementary file 1 [file viruses-07-02763-s001.zip]

Archive with 9 entries (7 files):
- viruses-07-02763-supplementary/
- viruses-07-02763-supplementary/Supplementary_materials/
- viruses-07-02763-supplementary/Supplementary_materials/Document_S5_References_Table_S1.docx
- viruses-07-02763-supplementary/Supplementary_materials/Table_S1_Assay_information.xlsx
- viruses-07-02763-supplementary/Supplementary_materials/Table_S2_Fig_2_source_data.xlsx
- viruses-07-02763-supplementary/Supplementary_materials/Table_S3_BV_Sig_analysis.xlsx
- viruses-07-02763-supplementary/Supplementary_materials/Table_S4_BV_Sig_Seq.xlsx
- viruses-07-02763-supplementary/Supplementary_materials/Table_S5_BV_Sig_Validation.docx
- viruses-07-02763-supplementary/Supplementary_materials/~$ble_S4_BV_Sig_Validation.docx
