# Supplementary material for: Evaluation of Signature Erosion in Ebola Virus Due to Genomic Drift and Its Impact on the Performance of Diagnostic Assays
Source: Viruses. 2015 Jun 17;7(6):3130–54. doi: 10.3390/v7062763 (PMC4488730; doi:10.3390/v7062763)
Supplement: Supplementary file 1 [file viruses-07-02763-s001.zip › viruses-07-02763-supplementary/Supplementary_materials/Table_S1_Assay_information.xlsx]

## Sheet: EBOV
Table S1: Description of various Ebola assay targets and signature sequences used for PSET analysis
Serial #	Assay Name	Virus	Gene2	Forward Primer	Length	Reverse Primer	Length2	Probe	Length3	Amplicon Sequence	Amplicon Size (bp)	Start*	End*	GB Accesion # in Original Reference	Reference*
1	Sig 1	EBOV	NP	TATGGATTCTCGTCCTCAGAA	21	GATGACTCTTTGCCGAACAATC	22	N/A		TATGGATTCTCGTCCTCAGAAAATCTGGATGGCGCCGAGTCTCACTGAATCTGACATGGATTACCACAAGATCTT GACAGCAGGTCTGTCCGTTCAACAGGGGATTGTTCGGCAAAGAGTCATC	124	469	592	KC242801	Unpublished
2	Ebola Zaire-MGB	EBOV	NP	TCTGACATGGATTACCACAAGATC	24	GGATGACTCTTTGCCGAACAATC	23	AGGTCTGTCCGTTCAA	16	TCTGACATGGATTACCACAAGATCTTGACAGCAGGTCTGTCCGTTCAACAGGGGATTGTTCGGCAAAGAGTCATCC	76	518	593	AF086833	Trombley et al 2010
3	Sig 3	EBOV	NP	TCTGACATGGATTACCACAAGATC	24	GTTGAACGGACAGACCT	17	N/A		TCTGACATGGATTACCACAAGATCTTGACAGCAGGTCTGTCCGTTCAAC	49	518	566	KC242801	Unpublished
4	EboZNP	EBOV	NP	TGGAAAAAACATTAAGAGAACACTTGC	27	AGGAGAGAAACTGACCGGCAT	21	CATGCCGGAAGAGGAGACAACTGAAGC	27	TGGAAAAAACATTAAGAGAACACTTGCTGCCATGCCGGAAGAGGAGACAACTGAAGCTAATGCCGGTCAGTTTCTCTCCT	80	847	926	KM519951.1	Towner et al 2007
5	ZAI-NP	EBOV	NP	GCATATTGTTGGAGTTGCTTCTCAGC	26	GGACCGCCAAGGTAAAAAATGA	22	N/A		GGACCGCCAAGGTAAAAAATGAGGTGAACTCCTTTAAGGCTGCACTCAGCTCCCTGGCCAAGCATGGAGA GTATGCTCCTTTCGCCCGACTTTTGAACCTTTCTGGAGTAAATAATCTTGAGCATGGTCTTTTCCCTCAA CTATCAGCAATTGCACTCGGAGTCGCCACAGCACACGGGAGTACCCTCGCAGGAGTAAATGTTGGAGAAC AGTATCAACAACTCAGAGAGGCTGCCACTGAGGCTGAGAAGCAACTCCAACAATACGC	268	1275	1542	JQ352763.1	Sanchez et al 1999
6	Ebola MGB-EBOV	EBOV	NP	ACTCAGAGAGGCTGCCACTG	20	CAAGTCCAAGATGGTCAAGTTCG	23	AAGCAACTCCAACAA	15	ACTCAGAGAGGCTGCCACTGAGGCTGAGAAGCAACTCCAACAATATGCAGAGTCTCGCGAACTTGACCATCTTGGACTTG	80	1495	1574	AF086833	Trombley et al 2010
7	ENZ	EBOV	NP	ATGATGGAAGCTACGGCG	18	AGGACCAAGTCATCTGGTGC	20	CCAGAGTTACTCGGAAAACGGCATG	25	ATGATGGAAGCTACGGCGAATACCAGAGTTACTCGGAAAACGGCATGAATGCACCAGATGACTTGGTCCT	70	1854	1923	NC002549	Weidemann et al 2004
8	EBO1/2	EBOV	GP	TGGGTAATYATCCTYTTCCA	20	ACGACACCTTCAGCRAAAGT	20	N/A		TGGGTAATTATCCTTTTCCAAAGAACATTTTCCATCCCGCTTGGAGTTATCCACAATAGTACATTACAGGTTAGTGATGTCGACAAACTAGTTTGTCGTGACAAACTGTCATCCACAAATCAATTGAGATCAGTTGGACTGAATCTCGAGGGGAATGGAGTGGCAACTGACGTGCCATCTGTGACTAAAAGATGGGGCTTCAGGTCCGGTGTCCCACCAAAGGTGGTCAATTATGAAGCTGGTGAATGGGCTGAAAACTGCTACAATCTTGAAATCAAAAAACCTGACGGGAGTGAGTGTCTACCAGCAGCGCCAGACGGGATTCGGGGCTTCCCCCGGTGCCGGTATGTGCACAAAGTATCAGGAACGGGACCATGTGCCGGAGACTTTGCCTTCCAC…	479	6102	6580	KP184503.1	Morvan et al 1999
9	EBO3/4	EBOV	GP	GTTTGTCGKGACAAACTGTC	20	TGGAARGCWAAGTCWCCGG	19	N/A		GTTTGTCGTGACAAACTGTCATCCACAAATCAATTGAGATCAGTTGGACTGAATCTCGAGGGGAATGGAGTGGCAACTGACGTGCCATCTGTGACTAAAAGATGGGGCTTCAGGTCCGGTGTCCCACCAAAGGTGGTCAATTATGAAGCTGGTGAATGGGCTGAAAACTGCTACAATCTTGAAATCAAAAAACCTGACGGGAGTGAGTGTCTACCAGCAGCGCCAGACGGGATTCGGGGCTTCCCCCGGTGCCGGTATGTGCACAAAGTATCAGGAACGGGACCATGTGCCGGAGACTTTGCCTTCCA	308	6192	6499	KP184503.1	Morvan et al 1999
10	EBO-GP-1	EBOV	GP	AATGGGCTGAAAATTGCTACAATC	24	TTTTTTTAGTTTCCCAGAAGGCCCACT	27	N/A		AATGGGCTGAAAACTGCTACAATCTTGAAATCAAAAAACCTGACGGGAGTGAGTGTCTACCAGCAGCGCCAGACGGGATTCGGGGCTTCCCCCGGTGCCGGTATGTGCACAAAGTATCAGGAACGGGACCGTGTGCCGGAGACTTTGCCTTCCACAAAGAGGGTGCTTTCTTCCTGTATGACCGACTTGCTTCCACAGTTATCTACCGAGGAACGACTTTCGCTGAAGGTGTCGTTGCATTTCTGATACTGCCCCAAGCTAAGAAGGACTTCTTCAGCTCACACCCCTTGAGAGAGCCGGTCAATGCAACGGAGGACCCGTCTAGTGGCTACTATTCTACCACAATTAGATATCAAGCTACCGGTTTTGGAACCAATGAGACAGAGTATTTGTTCGAGG…	580	6346	6925	JQ352763.1	Sanchez et al 1999
11	EBO-GP-2	EBOV	GP	TGGGCTGAAAAYTGCTACAAT	21	CTTTGTGMACATASCGGCAC	20	CTACCAGCAGCGCCAGACGG	20	TGGGCTGAAAACTGCTACAATCTTGAAATCAAAAAACCTGACGGGAGTGAGTGTCTACCAGCAGCGCCAGACGGGATTCGGGGCTTCCCCCGGTGCCGGTATGTGCACAAAG	112	6348	6459	NC_002549.1	Gibb et al 2001
12	ZebovGP	EBOV (Kikwit)	GP	GGCCAACGAGACGACTCAA	19	AAAGGTGCGTAGCTCAGTTGTG	22	CTCTTCAACTGTTCCTGAGAG	21	GGCCAACGAGACGACTCAAGCTCTTCAACTGTTCCTGAGAGCCACAACTGAGCTACGCACCTTT	64	7720	7783	NC_002549.1	Kobinger et al 2011
13	Ebola Zaire-TM	EBOV	GP	TTTTCAATCCTCAACCGTAAGGC	23	CAGTCCGGTCCCAGAATGTG	20	CATGTGCCGCCCCATCGCTGC	21	TTTTCAATCCTCAACCGTAAGGCAATTGATTTCTTGCTGCAGCGATGGGGCGGCACATGCCACATTCTGGGACCGGACTG	80	7781	7860	AF086833	Trombley et al 2010
14	KGH	EBOV	VP24	GTCGTTCCAACAATCGAGCG	20	CGTCCCGTAGCTTTRGCCAT	20	N/A		GTCGTTCCAACAATCGAGCGCAAGGTTTCAAGGTTGAACTGAGAGTGTCTAGACAACAAAGTATCGATACTCCAGACACCAAGCAAGACCTGAGAAAAAACCATGGCTAAAGCTACGGGACG	122	10243	10364	KM519951.1	Gire et al 2014
15	PanFilo-L1/2	Pan-Filo	L	ATMGRAAYTTTTCYTTYTCWYT	22	TGWGGHGGRYTATAAWARTCACTDACAT	28	N/A		ATCGGAACTTTTCTTTCTCATTGAAAGAGAAAGAGTTGAATGTAGGTAGAACCTTCGGAAAATTGCCTTATCCGACTCGCAATGTTCAAACACTTTGTGAAGCTCTGTTAGCTGATGGTCTTGCTAAAGCATTTCCTAGCAATATGATGGTAGTTACGGAACGTGAGCAAAAAGAAAGCTTATTGCATCAAGCATCATGGCACCACACAAGTGATGATTTTGGTGAACATGCCACAGTTAGAGGGAGTAGCTTTGTAACTGATTTAGAGAAATACAATCTTGCATTTAGATATGAGTTTACAGCACCTTTTATAGAATATTGCAACCGTTGCTATGGTGTTAAGAATGTTTTTAATTGGATGCATTATACAATCCCACAGTGTTATATGCATGTCAGTG…	418	13214	13631	NC_002549.1	Grard et al 2011
16	Filo AB	Pan-Filo	L	ATCGGAATTTTTCTTTCTCATT	22	ATGTGGTGGGTTATAATAATCACTGACATG	30	N/A		ATCGGAACTTTTCTTTCTCATTGAAAGAGAAAGAGTTGAATGTAGGTAGAACCTTCGGAAAATTGCCTTATCCGACTCGCAATGTTCAAACACTTTGTGAAGCTCTGTTAGCTGATGGTCTTGCTAAAGCATTTCCTAGCAATATGATGGTAGTTACGGAACGTGAGCAAAAAGAAAGCTTATTGCATCAAGCATCATGGCACCACACAAGTGATGATTTTGGTGAACATGCCACAGTTAGAGGGAGTAGCTTTGTAACTGATTTAGAGAAATACAATCTTGCATTTAGATATGAGTTTACAGCACCTTTTATAGAATATTGCAACCGTTGCTATGGTGTTAAGAATGTTTTTAATTGGATGCATTATACAATCCCACAGTGTTATATGCATGTCAGTG…	419	13214	13632	JQ352763.1	Drosten et al JCM 2002 2323-2330; Morvan et al 1999
17	GAB-1	EBOV	L	GAATGTAGGTAGAACCTTCGG	21	GCATATAACACTGTGGGATTG	21			GAATGTAGGTAGAACCTTCGGAAAATTGCCTTATCCGACTCGCAATGTTCAAACACTTTGTGAAGCTCTGTTAGCTGATGGTCTTGCTAAAGCATTTCCTAGCAATATGATGGTAGTTACGGAACGTGAGCAAAAAGAAAGCTTATTGCATCAAGCATCATGGCACCACACAAGTGATGATTTTGGTGAACATGCCACAGTTAGAGGGAGTAGCTTTGTAACTGATTTAGAGAAATACAATCTTGCATTTAGATATGAGTTTACAGCACCTTTTATAGAATATTGCAACCGTTGCTATGGTGTTAAGAATGTTTTTAATTGGATGCATTATACAATCCCACAGTGTTATATGC	353	13251	13603	NC_002549.1	Morvan et al 1999
18	PanFilo-L3/4	Pan-Filo	L	GCNAARGCMTTYCCHAGYAAYATGATGG	28	ATAAWARTCACTDACATGCATRTARCA	27	N/A		GCTAAAGCATTTCCTAGCAATATGATGGTAGTTACGGAACGTGAGCAAAAAGAAAGCTTATTGCATCAAGCATCATGGCACCACACAAGTGATGATTTTGGTGAACATGCCACAGTTAGAGGGAGTAGCTTTGTAACTGATTTAGAGAAATACAATCTTGCATTTAGATATGAGTTTACAGCACCTTTTATAGAATATTGCAACCGTTGCTATGGTGTTAAGAATGTTTTTAATTGGATGCATTATACAATCCCACAGTGTTATATGCATGTCAGTGATTATTAT	285	13336	13620	NC_002549.1	Grard et al 2011
19	Ebola BDBV-MGB	BDBV	NP	ATGGAAACCAAGGCGAAACTG	21	TACTTGTGGCATTGGCTTGTCT	22	CGGGTAGCCCCCAAC	15	ATGGAAACCAAGGCGAAACTGCATCCCCACGGGTAGCCCCCAACCAATACAGAGACAAGCCAATGCCACAAGTA	74	2016	2089	FJ217161	Trombley et al 2010
20	Ebola BDBV-TM	BDBV	NP	ATGGAAACCAAGGCGAAACTG	21	TACTTGTGGCATTGGCTTGTCT	22	ATCCCCACGGGTAGCCCCCA	20	ATGGAAACCAAGGCGAAACTGCATCCCCACGGGTAGCCCCCAACCAATACAGAGACAAGCCAATGCCACAAGTA	74	2016	2089	FJ217161	Trombley et al 2010
21	Ebola TAFV-MGB	TAFV	GP	CCCATCTCCGCCCACAA	17	GAGTGGAATCCTCTGAAACCAATT	24	CGCAGGCGAAGAC	13	CCCATCTCCGCCCACAACCACGCAGGCGAAGACCACAAAGAATTGGTTTCAGAGGATTCCACTC	64	7007	7070	U28006	Trombley et al 2010
22	Ebola TAFV-TM	TAFV	GP	TGTACACAAAGTCTCAGGAACTGG	24	GTCATACAGGAAGAAGGCTCCTTC	24	CCATGCCCAGGAGGACTCGCCTTT	24	TGTACACAAAGTCTCAGGAACTGGACCATGCCCAGGAGGACTCGCCTTTCACAAAGAAGGAGCCTTCTTCCTGTATGAC	79	6437	6515	U28006	Trombley et al 2010
23	Reston	RESTV	NP	GTATTTGGAAGGTCATGGATTC	22	CAAGAAATTAGTCCTCATCAATC	23			GTATTTGGAAGGTCATGGATTCAAATTTGAGCTCCGGAAGAAGGACGGTGTCAATCGGCTCGAGGAATTGCTTCCTGCTGCAACGAGTGGAAAAAACATCAGGCGTACGTTGGCCGCACTGCCTGAAGAGGAGACTACAGAAGCAAATGCAGGGCAATTTCTCTCATTTGCGAGTTTGTTTCTTCCCAAACTGGTTGTGGGAGAGAAGGCTTGCTTGGAAAAAGTCCAGCGACAAATTCAGGTTCATGCAGAACAGGGTTTAATTCAATATCCCACTGCATGGCAATCAGTTGGACACATGATGGTAATCTTCAGATTGATGAGGACTAATTTCTTG	337	754	1090	JX477166.1	Sanchez et al 1999
24	Ebola MGB-RESTV	RESTV	NP	CTTAGAGAGGCTGCCACTGAAG	22	TTCTTCTTTCCTGATCGTCTAGGC	24	AAGCAACTCCAACAA	15	CTTAGAGAGGCTGCCACTGAAGCTGAGAAGCAACTCCAACAATATGCTGAGTCCAGAGAACTCGACAGCCTAGGCCTAGACGATCAGGAAAGAAGAA	97	1490	1586	AB050936	Trombley et al 2010
25	Ebola Reston-TM	RESTV	VP40	CTATGGTTATCACCCAGGATTGTG	24	GTAACTATCCTGCTTGTCCATGTG	24	TGCCACTCTCCAGCCAGCCATCCG	24	CTATGGTTATCACCCAGGATTGTGATTCATGCCACTCTCCAGCCAGCCATCCGTATCACATGGACAAGCAGAATAGTTAC	80	5395	5474	AF522874	Trombley et al 2010
26	Ebola Reston-MGB	RESTV	GP	TCACCGCGAACCCAATG	17	TCGCTTGTCATGGTTGGACTT	21	ACCACCATTGCCC	13	TCACCGCGAACCCAATGACAACCACCATTGCCCCAAGTCCAACCATGACAAGCGA	55	7170	7224	AB050936	Trombley et al 2010
27	Ebola Sudan-MGB	SUDV	NP	CATGCAGAACAAGGGCTCATTC	22	CTCATCAAACGGAAGATCACCATC	24	CAACTTCCTGGCAAT	15	CATGCAGAACAAGGGCTCATTCAATATCCAACTTCCTGGCAATCAGTTGGACACATGATGGTGATCTTCCGTTTGATGAG	80	992	1071	AY729654	Trombley et al 2010
28	Ebola MGB-SUDV	SUDV	NP	GCGTGAGGCTGCTACTGAAG	20	TCATCAAGCCCAAGGTTGTCC	21	AAGCAACTCCAACAA	15	GCGTGAGGCTGCTACTGAAGCTGAAAAGCAACTCCAACAATATGCTGAAACACGTGAGTTGGACAACCTTGGGCTTGATGA	81	1486	1566	AY729654	Trombley et al 2010
29	Sudan	SUDV	NP	TTGACCCGTATGATGATGAGAGTA	24	CAAATTGAAGAGATCAAGATCTCCT	25	CCTGACTACGAGGATTCGGCTGAAGG	26	TTGACCCGTATGATGATGAGAGTAATAATTATCCTGACTACGAGGATTCGGCTGAAGGCACCACAGGAGATCTTGATCTCTTCAATTTG	89	1833	1921	AF173836	Weidemann et al 2004
30	Ebola Sudan-TM	SUDV	GP	AGGATGGAGCTTTCTTCCTCTATG	24	TACCCCCTCAGCAAAATTGACT	22	CAGGCTGGCTTCAACTGTAATTTACAGAGG	30	AGGATGGAGCTTTCTTCCTCTATGACAGGCTGGCTTCAACTGTAATTTACAGAGGAGTCAATTTTGCTGAGGGGGTA	77	6461	6537	AY729654	Trombley et al 2010
* see supplementary document S-6 for the reference list
