# Supplementary material for: Evaluation of Signature Erosion in Ebola Virus Due to Genomic Drift and Its Impact on the Performance of Diagnostic Assays
Source: Viruses. 2015 Jun 17;7(6):3130–54. doi: 10.3390/v7062763 (PMC4488730; doi:10.3390/v7062763)
Supplement: Supplementary file 1 [file viruses-07-02763-s001.zip › viruses-07-02763-supplementary/Supplementary_materials/Table_S2_Fig_2_source_data.xlsx]

## Sheet: Sheet1
Figure_2A								Figure_2B
	acc	country	sspecies	id_paper	Assay	Amplicon			acc	country	sspecies	id_paper	Assay	Amplicon
1	AB050936	PHL	RESTV	23	0	0		1	AB050936	PHL	RESTV	10	1.96078	34.715
2	AB050936	PHL	RESTV	24	0	0		2	AB050936	PHL	RESTV	27	16.3934	12.5
3	AB050936	PHL	RESTV	25	0	0		3	AF034645	UNK	RESTV	10	1.96078	35.0604
4	AB050936	PHL	RESTV	26	0	0		4	AF054908	COD	EBOV	27	14.7541	12.5
5	AF034645	UNK	RESTV	26	0	0		5	AF086833	UNK	EBOV	27	14.7541	12.5
6	AF054908	COD	EBOV	1	2.32558	2.41935		6	AF173836	UNK	SUDV	4	14.6667	13.75
7	AF054908	COD	EBOV	2	0	0		7	AF272001	UNK	EBOV	27	14.7541	12.5
8	AF054908	COD	EBOV	3	0	0		8	AF499101	UNK	EBOV	27	14.7541	12.5
9	AF054908	COD	EBOV	4	0	0		9	AF522874	USA	RESTV	10	1.96078	35.0604
10	AF054908	COD	EBOV	5	2.08333	0		10	AF522874	USA	RESTV	27	16.3934	12.5
11	AF054908	COD	EBOV	6	0	1.25		11	AY058895	GAB	EBOV	27	14.7541	12.5
12	AF054908	COD	EBOV	7	0	0		12	AY142960	UNK	EBOV	27	14.7541	12.5
13	AF086833	UNK	EBOV	1	0	0		13	AY354458	UNK	EBOV	27	14.7541	12.5
14	AF086833	UNK	EBOV	2	0	0		14	AY358025	ZAF	MARV	16	7.69231	25.537
15	AF086833	UNK	EBOV	3	0	0		15	AY430365	KEN	MARV	16	9.61538	25.7757
16	AF086833	UNK	EBOV	4	0	0		16	AY430366	KEN	MARV	16	9.61538	25.7757
17	AF086833	UNK	EBOV	5	0	0.746269		17	AY729654	UGA	SUDV	4	14.6667	13.75
18	AF086833	UNK	EBOV	6	0	0		18	AY729654	UGA	SUDV	16	5.76923	21.4797
19	AF086833	UNK	EBOV	7	0	0		19	AY769362	USA	RESTV	10	1.96078	35.0604
20	AF086833	UNK	EBOV	10	1.96078	0.690846		20	AY769362	USA	RESTV	27	16.3934	12.5
21	AF086833	UNK	EBOV	12	0	0		21	DQ217792	KEN	MARV	16	9.61538	25.7757
22	AF086833	UNK	EBOV	13	0	0		22	DQ447650	COD	MARV	16	7.69231	25.2983
23	AF086833	UNK	EBOV	16	3.84615	0		23	DQ447651	COD	MARV	16	7.69231	25.7757
24	AF086833	UNK	EBOV	17	0	0		24	DQ447653	AGO	MARV	16	5.76923	26.0143
25	AF173836	UNK	SUDV	27	0	0		25	DQ447654	AGO	MARV	16	5.76923	26.0143
26	AF173836	UNK	SUDV	28	3.57143	2.46914		26	DQ447655	AGO	MARV	16	5.76923	26.0143
27	AF173836	UNK	SUDV	29	0	0		27	DQ447656	AGO	MARV	16	5.76923	26.0143
28	AF272001	UNK	EBOV	1	0	0		28	DQ447657	AGO	MARV	16	5.76923	26.0143
29	AF272001	UNK	EBOV	2	0	0		29	DQ447658	AGO	MARV	16	5.76923	26.0143
30	AF272001	UNK	EBOV	3	0	0		30	DQ447659	AGO	MARV	16	5.76923	26.0143
31	AF272001	UNK	EBOV	4	0	0		31	DQ447660	AGO	MARV	16	5.76923	26.0143
32	AF272001	UNK	EBOV	5	0	0.746269		32	EF446132	GER	MARV	16	7.69231	24.5823
33	AF272001	UNK	EBOV	6	0	0		33	EF490228	UGA	SUDV	16	5.76923	21.4797
34	AF272001	UNK	EBOV	7	0	0		34	EU051639	GAB	EBOV	27	14.7541	12.5
35	AF272001	UNK	EBOV	10	1.96078	0.690846		35	EU051640	GAB	EBOV	27	14.7541	12.5
36	AF272001	UNK	EBOV	12	0	0		36	EU051641	GAB	EBOV	27	14.7541	12.5
37	AF272001	UNK	EBOV	13	0	0		37	EU051642	GAB	EBOV	27	14.7541	12.5
38	AF272001	UNK	EBOV	16	3.84615	0		38	EU051643	GAB	EBOV	27	14.7541	12.5
39	AF272001	UNK	EBOV	17	0	0		39	EU051644	GAB	EBOV	27	14.7541	13.75
40	AF499101	UNK	EBOV	1	0	0		40	EU051645	GAB	EBOV	27	14.7541	12.5
41	AF499101	UNK	EBOV	2	0	0		41	EU051646	GAB	EBOV	27	14.7541	12.5
42	AF499101	UNK	EBOV	3	0	0		42	EU051647	GAB	EBOV	27	14.7541	12.5
43	AF499101	UNK	EBOV	4	0	0		43	EU051648	GAB	EBOV	27	16.3934	13.75
44	AF499101	UNK	EBOV	5	0	0.746269		44	EU051649	GAB	EBOV	27	14.7541	12.5
45	AF499101	UNK	EBOV	6	0	0		45	EU051650	GAB	EBOV	27	14.7541	12.5
46	AF499101	UNK	EBOV	7	0	0		46	EU224440	RUS	EBOV	27	14.7541	12.5
47	AF499101	UNK	EBOV	10	1.96078	0.863558		47	EU338380	SUD	SUDV	4	14.6667	13.75
48	AF499101	UNK	EBOV	12	0	0		48	EU338380	SUD	SUDV	16	5.76923	21.2411
49	AF499101	UNK	EBOV	13	0	0		49	FJ621583	PHL	RESTV	10	1.96078	35.4059
50	AF499101	UNK	EBOV	16	3.84615	0		50	FJ621583	PHL	RESTV	27	18.0328	13.75
51	AF499101	UNK	EBOV	17	0	0		51	FJ621584	PHL	RESTV	10	1.96078	35.0604
52	AF522874	USA	RESTV	23	0	0		52	FJ621584	PHL	RESTV	27	14.7541	11.25
53	AF522874	USA	RESTV	24	1.63934	1.03093		53	FJ621585	PHL	RESTV	10	3.92157	34.715
54	AF522874	USA	RESTV	25	1.38889	1.25		54	FJ621585	PHL	RESTV	27	16.3934	12.5
55	AF522874	USA	RESTV	26	0	0		55	FJ750957	UGA	MARV	16	7.69231	25.2983
56	AY058895	GAB	EBOV	4	0	0		56	FJ750958	UGA	MARV	16	7.69231	25.537
57	AY058895	GAB	EBOV	5	2.08333	0		57	FJ750959	UGA	MARV	16	7.69231	25.537
58	AY058895	GAB	EBOV	6	0	1.25		58	FJ968794	SUD	SUDV	4	14.6667	13.75
59	AY058895	GAB	EBOV	7	0	0		59	FJ968794	SUD	SUDV	16	5.76923	21.2411
60	AY058898	GAB	EBOV	10	1.96078	1.03627		60	GQ433351	GER	MARV	16	7.69231	24.5823
61	AY058898	GAB	EBOV	12	3.22581	3.125		61	GQ433352	GER	MARV	16	7.69231	24.5823
62	AY058898	GAB	EBOV	13	1.5625	1.25		62	GQ433353	GER	MARV	16	7.69231	24.5823
63	AY142960	UNK	EBOV	1	0	0		63	HQ613402	COD	EBOV	24	11.4754	16.4948
64	AY142960	UNK	EBOV	2	0	0		64	HQ613402	COD	EBOV	27	14.7541	12.5
65	AY142960	UNK	EBOV	3	0	0		65	HQ613403	COD	EBOV	24	11.4754	16.4948
66	AY142960	UNK	EBOV	4	0	0		66	HQ613403	COD	EBOV	27	14.7541	12.5
67	AY142960	UNK	EBOV	5	0	0.746269		67	J04337	UNK	EBOV	27	14.7541	12.5
68	AY142960	UNK	EBOV	6	0	0		68	JN408064	UGA	MARV	16	7.69231	24.3437
69	AY142960	UNK	EBOV	7	0	0		69	JN638998	UGA	SUDV	4	14.6667	13.75
70	AY142960	UNK	EBOV	10	1.96078	0.690846		70	JN638998	UGA	SUDV	16	5.76923	21.4797
71	AY142960	UNK	EBOV	12	0	0		71	JQ352763	COD	EBOV	27	14.7541	12.5
72	AY142960	UNK	EBOV	13	0	0		72	JX458825	COD	MARV	16	7.69231	25.2983
73	AY142960	UNK	EBOV	16	3.84615	0		73	JX458826	COD	MARV	16	7.69231	25.2983
74	AY142960	UNK	EBOV	17	0	0		74	JX458827	COD	MARV	16	7.69231	25.2983
75	AY316199	UGA	SUDV	30	0	0		75	JX458828	COD	MARV	16	7.69231	25.2983
76	AY344234	UGA	SUDV	30	0	0		76	JX458829	COD	MARV	16	7.69231	25.2983
77	AY354458	UNK	EBOV	1	0	1.6129		77	JX458831	COD	MARV	16	7.69231	25.2983
78	AY354458	UNK	EBOV	2	0	0		78	JX458832	COD	MARV	16	7.69231	25.0597
79	AY354458	UNK	EBOV	3	0	0		79	JX458833	COD	MARV	16	7.69231	25.0597
80	AY354458	UNK	EBOV	4	0	0		80	JX458834	COD	MARV	16	7.69231	25.537
81	AY354458	UNK	EBOV	5	2.08333	0		81	JX458835	COD	MARV	16	7.69231	25.537
82	AY354458	UNK	EBOV	6	0	1.25		82	JX458836	COD	MARV	16	7.69231	25.7757
83	AY354458	UNK	EBOV	7	0	0		83	JX458837	COD	MARV	16	7.69231	25.7757
84	AY354458	UNK	EBOV	10	1.96078	0		84	JX458838	COD	MARV	16	7.69231	25.7757
85	AY354458	UNK	EBOV	12	1.6129	1.5625		85	JX458839	COD	MARV	16	7.69231	25.7757
86	AY354458	UNK	EBOV	13	1.5625	1.25		86	JX458840	COD	MARV	16	7.69231	25.7757
87	AY354458	UNK	EBOV	16	3.84615	0		87	JX458841	COD	MARV	16	7.69231	25.7757
88	AY354458	UNK	EBOV	17	0	0		88	JX458842	COD	MARV	16	7.69231	25.7757
89	AY526098	GAB	EBOV	10	1.96078	1.38169		89	JX458843	COD	MARV	16	7.69231	25.7757
90	AY526098	GAB	EBOV	12	3.22581	3.125		90	JX458844	COD	MARV	16	7.69231	25.7757
91	AY526098	GAB	EBOV	13	1.5625	1.25		91	JX458845	COD	MARV	16	7.69231	25.7757
92	AY526099	GAB	EBOV	10	1.96078	1.38169		92	JX458846	COD	MARV	16	7.69231	25.7757
93	AY526099	GAB	EBOV	12	3.22581	3.125		93	JX458847	COD	MARV	16	7.69231	25.7757
94	AY526099	GAB	EBOV	13	1.5625	1.25		94	JX458848	COD	MARV	16	7.69231	25.7757
95	AY526100	GAB	EBOV	10	1.96078	1.38169		95	JX458849	COD	MARV	16	7.69231	25.537
96	AY526100	GAB	EBOV	12	3.22581	3.125		96	JX458850	COD	MARV	16	7.69231	25.7757
97	AY526100	GAB	EBOV	13	1.5625	1.25		97	JX458852	UGA	MARV	16	7.69231	25.2983
98	AY526101	GAB	EBOV	10	1.96078	1.38169		98	JX458854	UGA	MARV	16	7.69231	25.537
99	AY526101	GAB	EBOV	12	3.22581	3.125		99	JX458855	UGA	MARV	16	7.69231	25.537
100	AY526101	GAB	EBOV	13	1.5625	1.25		100	JX458856	UGA	MARV	16	7.69231	25.537
101	AY526102	COG	EBOV	10	1.96078	1.38169		101	JX477165	PHL	RESTV	10	1.96078	35.4059
102	AY526102	COG	EBOV	12	3.22581	3.125		102	JX477165	PHL	RESTV	27	18.0328	13.75
103	AY526102	COG	EBOV	13	1.5625	1.25		103	JX477166	USA	RESTV	10	1.96078	34.8877
104	AY526103	COG	EBOV	12	3.22581	3.125		104	JX477166	USA	RESTV	27	16.3934	12.5
105	AY526103	COG	EBOV	13	1.5625	1.25		105	KC242783	SUD	SUDV	4	14.6667	13.75
106	AY526104	COG	EBOV	10	1.96078	1.38169		106	KC242783	SUD	SUDV	16	5.76923	21.2411
107	AY526104	COG	EBOV	12	3.22581	3.125		107	KC242784	COD	EBOV	24	11.4754	16.4948
108	AY526104	COG	EBOV	13	1.5625	1.25		108	KC242784	COD	EBOV	27	14.7541	12.5
109	AY526105	GAB	EBOV	10	1.96078	1.38169		109	KC242785	COD	EBOV	24	11.4754	16.4948
110	AY526105	GAB	EBOV	12	3.22581	3.125		110	KC242785	COD	EBOV	27	14.7541	12.5
111	AY526105	GAB	EBOV	13	1.5625	1.25		111	KC242786	COD	EBOV	24	11.4754	16.4948
112	AY729654	UGA	SUDV	27	0	0		112	KC242786	COD	EBOV	27	14.7541	12.5
113	AY729654	UGA	SUDV	28	0	0		113	KC242787	COD	EBOV	24	11.4754	16.4948
114	AY729654	UGA	SUDV	29	0	0		114	KC242787	COD	EBOV	27	14.7541	12.5
115	AY729654	UGA	SUDV	30	0	0		115	KC242788	COD	EBOV	24	11.4754	16.4948
116	AY769362	USA	RESTV	23	0	0.296736		116	KC242788	COD	EBOV	27	14.7541	12.5
117	AY769362	USA	RESTV	24	3.27869	2.06186		117	KC242789	COD	EBOV	24	11.4754	16.4948
118	AY769362	USA	RESTV	25	2.77778	2.5		118	KC242789	COD	EBOV	27	14.7541	12.5
119	AY769362	USA	RESTV	26	0	0		119	KC242790	COD	EBOV	24	11.4754	16.4948
120	EF490229	GAB	EBOV	16	3.84615	0.954654		120	KC242790	COD	EBOV	27	14.7541	12.5
121	EF490229	GAB	EBOV	17	0	1.13314		121	KC242791	COD	EBOV	27	14.7541	12.5
122	EF490230	GAB	EBOV	16	7.69231	2.6253		122	KC242792	GAB	EBOV	27	14.7541	12.5
123	EF490230	GAB	EBOV	17	2.38095	1.983		123	KC242793	GAB	EBOV	27	14.7541	12.5
124	EF490231	GAB	EBOV	16	7.69231	2.6253		124	KC242794	GAB	EBOV	27	14.7541	12.5
125	EF490231	GAB	EBOV	17	4.7619	1.983		125	KC242796	COD	EBOV	27	14.7541	12.5
126	EU051630	GAB	EBOV	10	1.96078	1.5544		126	KC242799	COD	EBOV	27	14.7541	12.5
127	EU051630	GAB	EBOV	12	1.6129	1.5625		127	KC242800	GAB	EBOV	27	14.7541	12.5
128	EU051630	GAB	EBOV	13	1.5625	1.25		128	KC242801	COD	EBOV	27	14.7541	12.5
129	EU051631	GAB	EBOV	10	5.88235	2.07254		129	KC545389	UGA	SUDV	4	14.6667	13.75
130	EU051631	GAB	EBOV	12	1.6129	1.5625		130	KC545389	UGA	SUDV	16	5.76923	21.0024
131	EU051631	GAB	EBOV	13	1.5625	1.25		131	KC545390	UGA	SUDV	4	14.6667	13.75
132	EU051632	GAB	EBOV	10	1.96078	1.72712		132	KC545390	UGA	SUDV	16	5.76923	21.0024
133	EU051632	GAB	EBOV	12	1.6129	1.5625		133	KC545391	UGA	SUDV	4	14.6667	13.75
134	EU051632	GAB	EBOV	13	1.5625	1.25		134	KC545391	UGA	SUDV	16	5.76923	21.0024
135	EU051633	GAB	EBOV	10	1.96078	1.5544		135	KC545392	UGA	SUDV	4	14.6667	13.75
136	EU051633	GAB	EBOV	12	1.6129	1.5625		136	KC545392	UGA	SUDV	16	5.76923	21.0024
137	EU051633	GAB	EBOV	13	1.5625	1.25		137	KC589025	UGA	SUDV	4	16	15
138	EU051634	GAB	EBOV	10	1.96078	2.07254		138	KC589025	UGA	SUDV	16	5.76923	21.7184
139	EU051634	GAB	EBOV	12	1.6129	1.5625		139	KF827427	COD	EBOV	27	14.7541	12.5
140	EU051634	GAB	EBOV	13	1.5625	1.25		140	KF990213	COD	EBOV	27	14.7541	12.5
141	EU051635	GAB	EBOV	10	1.96078	1.72712		141	KF990214	COD	EBOV	27	14.7541	12.5
142	EU051635	GAB	EBOV	12	1.6129	1.5625		142	KJ660346	GIN	EBOV	27	14.7541	12.5
143	EU051635	GAB	EBOV	13	1.5625	1.25		143	KJ660347	GIN	EBOV	27	14.7541	12.5
144	EU051639	GAB	EBOV	5	2.08333	0		144	KJ660348	GIN	EBOV	27	14.7541	12.5
145	EU051639	GAB	EBOV	6	0	1.25		145	KM034549	SLE	EBOV	27	14.7541	12.5
146	EU051639	GAB	EBOV	7	3.1746	2.85714		146	KM034550	SLE	EBOV	27	14.7541	12.5
147	EU051640	GAB	EBOV	5	2.08333	2.23881		147	KM034551	SLE	EBOV	27	14.7541	12.5
148	EU051640	GAB	EBOV	6	1.72414	3.75		148	KM034552	SLE	EBOV	27	14.7541	12.5
149	EU051640	GAB	EBOV	7	0	0		149	KM034553	SLE	EBOV	27	14.7541	12.5
150	EU051641	GAB	EBOV	5	2.08333	2.23881		150	KM034554	SLE	EBOV	27	14.7541	12.5
151	EU051641	GAB	EBOV	6	1.72414	3.75		151	KM034555	SLE	EBOV	27	14.7541	12.5
152	EU051641	GAB	EBOV	7	0	0		152	KM034556	SLE	EBOV	27	14.7541	12.5
153	EU051642	GAB	EBOV	5	2.08333	2.23881		153	KM034557	SLE	EBOV	27	14.7541	12.5
154	EU051642	GAB	EBOV	6	1.72414	3.75		154	KM034558	SLE	EBOV	27	14.7541	12.5
155	EU051642	GAB	EBOV	7	0	0		155	KM034559	SLE	EBOV	27	14.7541	12.5
156	EU051643	GAB	EBOV	5	2.08333	2.23881		156	KM034560	SLE	EBOV	27	14.7541	12.5
157	EU051643	GAB	EBOV	6	1.72414	3.75		157	KM034561	SLE	EBOV	27	14.7541	12.5
158	EU051643	GAB	EBOV	7	0	0		158	KM034562	SLE	EBOV	27	14.7541	12.5
159	EU051644	GAB	EBOV	5	2.08333	2.23881		159	KM034563	SLE	EBOV	27	14.7541	12.5
160	EU051644	GAB	EBOV	6	1.72414	3.75		160	KM233035	SLE	EBOV	27	14.7541	12.5
161	EU051644	GAB	EBOV	7	0	0		161	KM233036	SLE	EBOV	27	14.7541	12.5
162	EU051645	GAB	EBOV	5	2.08333	2.23881		162	KM233037	SLE	EBOV	27	14.7541	12.5
163	EU051645	GAB	EBOV	6	1.72414	3.75		163	KM233038	SLE	EBOV	27	14.7541	12.5
164	EU051645	GAB	EBOV	7	0	0		164	KM233039	SLE	EBOV	27	14.7541	12.5
165	EU051646	GAB	EBOV	5	2.08333	2.23881		165	KM233040	SLE	EBOV	27	14.7541	12.5
166	EU051646	GAB	EBOV	6	1.72414	3.75		166	KM233041	SLE	EBOV	27	14.7541	12.5
167	EU051646	GAB	EBOV	7	0	0		167	KM233042	SLE	EBOV	27	14.7541	12.5
168	EU051647	GAB	EBOV	5	2.08333	2.23881		168	KM233043	SLE	EBOV	27	14.7541	12.5
169	EU051647	GAB	EBOV	6	1.72414	3.75		169	KM233044	SLE	EBOV	27	14.7541	12.5
170	EU051647	GAB	EBOV	7	0	0		170	KM233045	SLE	EBOV	27	14.7541	12.5
171	EU051648	GAB	EBOV	5	2.08333	2.23881		171	KM233046	SLE	EBOV	27	14.7541	12.5
172	EU051648	GAB	EBOV	6	1.72414	3.75		172	KM233047	SLE	EBOV	27	14.7541	12.5
173	EU051648	GAB	EBOV	7	0	0		173	KM233048	SLE	EBOV	27	14.7541	12.5
174	EU051649	GAB	EBOV	5	2.08333	2.23881		174	KM233049	SLE	EBOV	27	14.7541	12.5
175	EU051649	GAB	EBOV	6	1.72414	3.75		175	KM233050	SLE	EBOV	27	14.7541	12.5
176	EU051649	GAB	EBOV	7	0	0		176	KM233051	SLE	EBOV	27	14.7541	12.5
177	EU051650	GAB	EBOV	5	2.08333	2.23881		177	KM233052	SLE	EBOV	27	14.7541	12.5
178	EU051650	GAB	EBOV	6	1.72414	3.75		178	KM233053	SLE	EBOV	27	14.7541	12.5
179	EU051650	GAB	EBOV	7	0	0		179	KM233054	SLE	EBOV	27	14.7541	12.5
180	EU224440	RUS	EBOV	1	0	0		180	KM233055	SLE	EBOV	27	14.7541	12.5
181	EU224440	RUS	EBOV	2	0	0		181	KM233056	SLE	EBOV	27	14.7541	12.5
182	EU224440	RUS	EBOV	3	0	0		182	KM233057	SLE	EBOV	27	14.7541	12.5
183	EU224440	RUS	EBOV	4	0	0		183	KM233058	SLE	EBOV	27	14.7541	12.5
184	EU224440	RUS	EBOV	5	0	0.746269		184	KM233059	SLE	EBOV	27	14.7541	12.5
185	EU224440	RUS	EBOV	6	0	0		185	KM233060	SLE	EBOV	27	14.7541	12.5
186	EU224440	RUS	EBOV	7	0	0		186	KM233061	SLE	EBOV	27	14.7541	12.5
187	EU224440	RUS	EBOV	10	1.96078	0.690846		187	KM233062	SLE	EBOV	27	14.7541	12.5
188	EU224440	RUS	EBOV	12	0	0		188	KM233063	SLE	EBOV	27	14.7541	12.5
189	EU224440	RUS	EBOV	13	0	0		189	KM233064	SLE	EBOV	27	14.7541	12.5
190	EU224440	RUS	EBOV	16	3.84615	0		190	KM233065	SLE	EBOV	27	14.7541	12.5
191	EU224440	RUS	EBOV	17	0	0		191	KM233066	SLE	EBOV	27	14.7541	12.5
192	EU338380	SUD	SUDV	27	0	0		192	KM233067	SLE	EBOV	27	14.7541	12.5
193	EU338380	SUD	SUDV	28	5.35714	3.7037		193	KM233069	SLE	EBOV	27	14.7541	12.5
194	EU338380	SUD	SUDV	29	1.33333	1.1236		194	KM233070	SLE	EBOV	27	14.7541	12.5
195	EU338380	SUD	SUDV	30	1.31579	1.2987		195	KM233071	SLE	EBOV	27	14.7541	12.5
196	FJ217161	UGA	BDBV	19	0	0		196	KM233072	SLE	EBOV	27	14.7541	12.5
197	FJ217161	UGA	BDBV	20	0	0		197	KM233073	SLE	EBOV	27	14.7541	12.5
198	FJ217162	CIV	TAFV	21	0	0		198	KM233074	SLE	EBOV	27	14.7541	12.5
199	FJ217162	CIV	TAFV	22	1.85185	1.5625		199	KM233075	SLE	EBOV	27	14.7541	12.5
200	FJ621583	PHL	RESTV	23	0	1.18694		200	KM233076	SLE	EBOV	27	14.7541	12.5
201	FJ621583	PHL	RESTV	24	1.63934	1.03093		201	KM233077	SLE	EBOV	27	14.7541	12.5
202	FJ621583	PHL	RESTV	25	6.94444	6.25		202	KM233079	SLE	EBOV	27	14.7541	12.5
203	FJ621583	PHL	RESTV	26	0	0		203	KM233080	SLE	EBOV	27	14.7541	12.5
204	FJ621584	PHL	RESTV	23	0	1.18694		204	KM233081	SLE	EBOV	27	14.7541	12.5
205	FJ621584	PHL	RESTV	24	4.91803	3.09278		205	KM233082	SLE	EBOV	27	14.7541	12.5
206	FJ621584	PHL	RESTV	25	4.16667	3.75		206	KM233083	SLE	EBOV	27	14.7541	12.5
207	FJ621584	PHL	RESTV	26	5.88235	5.45455		207	KM233084	SLE	EBOV	27	14.7541	12.5
208	FJ621585	PHL	RESTV	23	0	0.296736		208	KM233085	SLE	EBOV	27	14.7541	12.5
209	FJ621585	PHL	RESTV	24	1.63934	2.06186		209	KM233086	SLE	EBOV	27	14.7541	12.5
210	FJ621585	PHL	RESTV	25	2.77778	2.5		210	KM233087	SLE	EBOV	27	14.7541	12.5
211	FJ621585	PHL	RESTV	26	1.96078	3.63636		211	KM233088	SLE	EBOV	27	14.7541	12.5
212	FJ968794	SUD	SUDV	27	0	0		212	KM233089	SLE	EBOV	27	14.7541	12.5
213	FJ968794	SUD	SUDV	28	3.57143	2.46914		213	KM233090	SLE	EBOV	27	14.7541	12.5
214	FJ968794	SUD	SUDV	29	0	0		214	KM233091	SLE	EBOV	27	14.7541	12.5
215	FJ968794	SUD	SUDV	30	0	0		215	KM233092	SLE	EBOV	27	14.7541	12.5
216	HQ613402	COD	EBOV	1	0	2.41935		216	KM233093	SLE	EBOV	27	14.7541	12.5
217	HQ613402	COD	EBOV	2	0	1.31579		217	KM233095	SLE	EBOV	27	14.7541	12.5
218	HQ613402	COD	EBOV	3	0	2.04082		218	KM233096	SLE	EBOV	27	14.7541	12.5
219	HQ613402	COD	EBOV	4	2.66667	2.5		219	KM233097	SLE	EBOV	27	14.7541	12.5
220	HQ613402	COD	EBOV	5	0	2.61194		220	KM233098	SLE	EBOV	27	14.7541	12.5
221	HQ613402	COD	EBOV	6	1.72414	2.5		221	KM233099	SLE	EBOV	27	14.7541	12.5
222	HQ613402	COD	EBOV	7	1.5873	1.42857		222	KM233100	SLE	EBOV	27	14.7541	12.5
223	HQ613402	COD	EBOV	10	1.96078	1.72712		223	KM233101	SLE	EBOV	27	14.7541	12.5
224	HQ613402	COD	EBOV	12	1.6129	1.5625		224	KM233102	SLE	EBOV	27	14.7541	12.5
225	HQ613402	COD	EBOV	13	3.125	2.5		225	KM233103	SLE	EBOV	27	14.7541	12.5
226	HQ613402	COD	EBOV	16	3.84615	0.954654		226	KM233104	SLE	EBOV	27	14.7541	12.5
227	HQ613402	COD	EBOV	17	2.38095	0.566572		227	KM233105	SLE	EBOV	27	14.7541	12.5
228	HQ613403	COD	EBOV	1	0	2.41935		228	KM233106	SLE	EBOV	27	14.7541	12.5
229	HQ613403	COD	EBOV	2	0	1.31579		229	KM233107	SLE	EBOV	27	14.7541	12.5
230	HQ613403	COD	EBOV	3	0	2.04082		230	KM233109	SLE	EBOV	27	14.7541	12.5
231	HQ613403	COD	EBOV	4	2.66667	2.5		231	KM233110	SLE	EBOV	27	14.7541	12.5
232	HQ613403	COD	EBOV	5	0	2.61194		232	KM233111	SLE	EBOV	27	14.7541	12.5
233	HQ613403	COD	EBOV	6	1.72414	2.5		233	KM233112	SLE	EBOV	27	14.7541	12.5
234	HQ613403	COD	EBOV	7	1.5873	1.42857		234	KM233113	SLE	EBOV	27	14.7541	12.5
235	HQ613403	COD	EBOV	10	1.96078	1.5544		235	KM233114	SLE	EBOV	27	14.7541	12.5
236	HQ613403	COD	EBOV	12	1.6129	1.5625		236	KM233115	SLE	EBOV	27	14.7541	12.5
237	HQ613403	COD	EBOV	13	3.125	2.5		237	KM233116	SLE	EBOV	27	14.7541	12.5
238	HQ613403	COD	EBOV	16	3.84615	0.954654		238	KM233117	SLE	EBOV	27	14.7541	12.5
239	HQ613403	COD	EBOV	17	2.38095	0.566572		239	KM233118	SLE	EBOV	27	14.7541	12.5
240	HQ849547	GAB	EBOV	10	1.96078	0.690846		240	KM261523	AGO	MARV	16	5.76923	26.0143
241	HQ849547	GAB	EBOV	12	3.22581	3.125		241	KM519951	COD	EBOV	27	14.7541	12.5
242	HQ849547	GAB	EBOV	13	1.5625	1.25		242	KM655246	COD	EBOV	27	14.7541	12.5
243	J04337	UNK	EBOV	1	0	0		243	KP096420	GIN	EBOV	27	14.7541	12.5
244	J04337	UNK	EBOV	2	0	0		244	KP096421	GIN	EBOV	27	14.7541	12.5
245	J04337	UNK	EBOV	3	0	0		245	KP096422	GIN	EBOV	27	14.7541	12.5
246	J04337	UNK	EBOV	4	0	0		246	KP120616	GBR	EBOV	27	14.7541	12.5
247	J04337	UNK	EBOV	5	0	1.1194		247	KP178538	LBR	EBOV	27	14.7541	12.5
248	J04337	UNK	EBOV	6	0	0		248	KP184503	GBR	EBOV	27	14.7541	12.5
249	J04337	UNK	EBOV	7	0	0		249	L11365	UNK	EBOV	27	14.7541	12.5
250	JN638998	UGA	SUDV	27	1.63934	1.25		250	M92834	UNK	MARV	16	9.61538	25.7757
251	JN638998	UGA	SUDV	28	0	0		251	U23152	PHL	RESTV	10	1.96078	34.8877
252	JN638998	UGA	SUDV	29	0	0		252	U23416	PHL	RESTV	10	3.92157	34.715
253	JN638998	UGA	SUDV	30	0	0		253	U23417	PHL	RESTV	10	1.96078	35.2332
254	JQ352763	COD	EBOV	1	0	1.6129		254	U23458	UNK	SUDV	16	5.76923	21.2411
255	JQ352763	COD	EBOV	2	0	0		255	X68494	UNK	MARV	16	7.69231	24.5823
256	JQ352763	COD	EBOV	3	0	0		256	Y09358	GAB	EBOV	27	14.7541	12.5
257	JQ352763	COD	EBOV	4	0	0		257	Z12132	KEN	MARV	16	9.61538	25.7757
258	JQ352763	COD	EBOV	5	2.08333	0		258	Z29337	UNK	MARV	16	7.69231	24.5823
259	JQ352763	COD	EBOV	6	0	1.25
260	JQ352763	COD	EBOV	7	0	0
261	JQ352763	COD	EBOV	10	1.96078	0
262	JQ352763	COD	EBOV	12	1.6129	1.5625
263	JQ352763	COD	EBOV	13	1.5625	1.25
264	JQ352763	COD	EBOV	16	3.84615	0
265	JQ352763	COD	EBOV	17	0	0
266	JX477165	PHL	RESTV	23	0	1.18694
267	JX477165	PHL	RESTV	24	1.63934	1.03093
268	JX477165	PHL	RESTV	25	6.94444	6.25
269	JX477165	PHL	RESTV	26	0	0
270	JX477166	USA	RESTV	23	0	0
271	JX477166	USA	RESTV	24	0	0
272	JX477166	USA	RESTV	25	0	0
273	JX477166	USA	RESTV	26	0	0
274	KC242783	SUD	SUDV	27	0	0
275	KC242783	SUD	SUDV	28	3.57143	2.46914
276	KC242783	SUD	SUDV	29	0	0
277	KC242783	SUD	SUDV	30	0	0
278	KC242784	COD	EBOV	1	0	2.41935
279	KC242784	COD	EBOV	2	0	1.31579
280	KC242784	COD	EBOV	3	0	2.04082
281	KC242784	COD	EBOV	4	2.66667	2.5
282	KC242784	COD	EBOV	5	0	2.61194
283	KC242784	COD	EBOV	6	1.72414	2.5
284	KC242784	COD	EBOV	7	1.5873	1.42857
285	KC242784	COD	EBOV	10	1.96078	1.5544
286	KC242784	COD	EBOV	12	1.6129	1.5625
287	KC242784	COD	EBOV	13	3.125	2.5
288	KC242784	COD	EBOV	16	3.84615	0.954654
289	KC242784	COD	EBOV	17	2.38095	0.566572
290	KC242785	COD	EBOV	1	0	2.41935
291	KC242785	COD	EBOV	2	0	1.31579
292	KC242785	COD	EBOV	3	0	2.04082
293	KC242785	COD	EBOV	4	2.66667	2.5
294	KC242785	COD	EBOV	5	0	2.61194
295	KC242785	COD	EBOV	6	1.72414	2.5
296	KC242785	COD	EBOV	7	1.5873	1.42857
297	KC242785	COD	EBOV	10	1.96078	1.5544
298	KC242785	COD	EBOV	12	1.6129	1.5625
299	KC242785	COD	EBOV	13	3.125	2.5
300	KC242785	COD	EBOV	16	3.84615	0.954654
301	KC242785	COD	EBOV	17	2.38095	0.566572
302	KC242786	COD	EBOV	1	0	2.41935
303	KC242786	COD	EBOV	2	0	1.31579
304	KC242786	COD	EBOV	3	0	2.04082
305	KC242786	COD	EBOV	4	2.66667	2.5
306	KC242786	COD	EBOV	5	0	2.61194
307	KC242786	COD	EBOV	6	1.72414	2.5
308	KC242786	COD	EBOV	7	1.5873	1.42857
309	KC242786	COD	EBOV	10	1.96078	1.5544
310	KC242786	COD	EBOV	12	1.6129	1.5625
311	KC242786	COD	EBOV	13	3.125	2.5
312	KC242786	COD	EBOV	16	3.84615	0.954654
313	KC242786	COD	EBOV	17	2.38095	0.566572
314	KC242787	COD	EBOV	1	0	2.41935
315	KC242787	COD	EBOV	2	0	1.31579
316	KC242787	COD	EBOV	3	0	2.04082
317	KC242787	COD	EBOV	4	2.66667	2.5
318	KC242787	COD	EBOV	5	0	2.61194
319	KC242787	COD	EBOV	6	1.72414	2.5
320	KC242787	COD	EBOV	7	1.5873	1.42857
321	KC242787	COD	EBOV	10	1.96078	1.5544
322	KC242787	COD	EBOV	12	1.6129	1.5625
323	KC242787	COD	EBOV	13	3.125	2.5
324	KC242787	COD	EBOV	16	3.84615	0.954654
325	KC242787	COD	EBOV	17	2.38095	0.566572
326	KC242788	COD	EBOV	1	0	2.41935
327	KC242788	COD	EBOV	2	0	1.31579
328	KC242788	COD	EBOV	3	0	2.04082
329	KC242788	COD	EBOV	4	2.66667	2.5
330	KC242788	COD	EBOV	5	0	2.61194
331	KC242788	COD	EBOV	6	1.72414	2.5
332	KC242788	COD	EBOV	7	1.5873	1.42857
333	KC242788	COD	EBOV	10	1.96078	1.5544
334	KC242788	COD	EBOV	12	1.6129	1.5625
335	KC242788	COD	EBOV	13	3.125	2.5
336	KC242788	COD	EBOV	16	3.84615	0.954654
337	KC242788	COD	EBOV	17	2.38095	0.566572
338	KC242789	COD	EBOV	1	0	2.41935
339	KC242789	COD	EBOV	2	0	1.31579
340	KC242789	COD	EBOV	3	0	2.04082
341	KC242789	COD	EBOV	4	2.66667	2.5
342	KC242789	COD	EBOV	5	0	2.61194
343	KC242789	COD	EBOV	6	1.72414	2.5
344	KC242789	COD	EBOV	7	1.5873	1.42857
345	KC242789	COD	EBOV	10	1.96078	1.72712
346	KC242789	COD	EBOV	12	1.6129	1.5625
347	KC242789	COD	EBOV	13	3.125	2.5
348	KC242789	COD	EBOV	16	3.84615	0.954654
349	KC242789	COD	EBOV	17	2.38095	0.566572
350	KC242790	COD	EBOV	1	0	2.41935
351	KC242790	COD	EBOV	2	0	1.31579
352	KC242790	COD	EBOV	3	0	2.04082
353	KC242790	COD	EBOV	4	2.66667	2.5
354	KC242790	COD	EBOV	5	0	2.61194
355	KC242790	COD	EBOV	6	1.72414	2.5
356	KC242790	COD	EBOV	7	1.5873	1.42857
357	KC242790	COD	EBOV	10	1.96078	1.5544
358	KC242790	COD	EBOV	12	1.6129	1.5625
359	KC242790	COD	EBOV	13	3.125	2.5
360	KC242790	COD	EBOV	16	3.84615	0.954654
361	KC242790	COD	EBOV	17	2.38095	0.566572
362	KC242791	COD	EBOV	1	0	0
363	KC242791	COD	EBOV	2	0	0
364	KC242791	COD	EBOV	3	0	0
365	KC242791	COD	EBOV	4	0	0
366	KC242791	COD	EBOV	5	0	0.746269
367	KC242791	COD	EBOV	6	0	0
368	KC242791	COD	EBOV	7	0	0
369	KC242791	COD	EBOV	10	1.96078	0.690846
370	KC242791	COD	EBOV	12	0	0
371	KC242791	COD	EBOV	13	0	0
372	KC242791	COD	EBOV	16	3.84615	0
373	KC242791	COD	EBOV	17	0	0
374	KC242792	GAB	EBOV	1	0	1.6129
375	KC242792	GAB	EBOV	2	0	0
376	KC242792	GAB	EBOV	3	0	0
377	KC242792	GAB	EBOV	4	0	1.25
378	KC242792	GAB	EBOV	5	4.16667	0.373134
379	KC242792	GAB	EBOV	6	0	1.25
380	KC242792	GAB	EBOV	7	1.5873	1.42857
381	KC242792	GAB	EBOV	10	1.96078	0.690846
382	KC242792	GAB	EBOV	12	3.22581	3.125
383	KC242792	GAB	EBOV	13	1.5625	1.25
384	KC242792	GAB	EBOV	16	3.84615	0.954654
385	KC242792	GAB	EBOV	17	0	1.13314
386	KC242793	GAB	EBOV	1	0	1.6129
387	KC242793	GAB	EBOV	2	0	0
388	KC242793	GAB	EBOV	3	0	0
389	KC242793	GAB	EBOV	4	0	1.25
390	KC242793	GAB	EBOV	5	2.08333	0
391	KC242793	GAB	EBOV	6	0	1.25
392	KC242793	GAB	EBOV	7	3.1746	2.85714
393	KC242793	GAB	EBOV	10	1.96078	0.690846
394	KC242793	GAB	EBOV	12	3.22581	3.125
395	KC242793	GAB	EBOV	13	1.5625	1.25
396	KC242793	GAB	EBOV	16	3.84615	0.954654
397	KC242793	GAB	EBOV	17	0	1.13314
398	KC242794	GAB	EBOV	1	0	1.6129
399	KC242794	GAB	EBOV	2	0	0
400	KC242794	GAB	EBOV	3	0	0
401	KC242794	GAB	EBOV	4	0	0
402	KC242794	GAB	EBOV	5	2.08333	0
403	KC242794	GAB	EBOV	6	0	1.25
404	KC242794	GAB	EBOV	7	0	0
405	KC242794	GAB	EBOV	10	1.96078	1.03627
406	KC242794	GAB	EBOV	12	3.22581	3.125
407	KC242794	GAB	EBOV	13	1.5625	1.25
408	KC242794	GAB	EBOV	16	3.84615	1.19332
409	KC242794	GAB	EBOV	17	0	1.41643
410	KC242796	COD	EBOV	1	0	1.6129
411	KC242796	COD	EBOV	2	0	0
412	KC242796	COD	EBOV	3	0	0
413	KC242796	COD	EBOV	4	0	0
414	KC242796	COD	EBOV	5	2.08333	0
415	KC242796	COD	EBOV	6	0	1.25
416	KC242796	COD	EBOV	7	0	0
417	KC242796	COD	EBOV	10	1.96078	0
418	KC242796	COD	EBOV	12	1.6129	1.5625
419	KC242796	COD	EBOV	13	1.5625	1.25
420	KC242796	COD	EBOV	16	3.84615	0.238663
421	KC242796	COD	EBOV	17	2.38095	0.283286
422	KC242799	COD	EBOV	1	0	1.6129
423	KC242799	COD	EBOV	2	0	0
424	KC242799	COD	EBOV	3	0	0
425	KC242799	COD	EBOV	4	0	0
426	KC242799	COD	EBOV	5	2.08333	0
427	KC242799	COD	EBOV	6	0	1.25
428	KC242799	COD	EBOV	7	0	0
429	KC242799	COD	EBOV	10	1.96078	0
430	KC242799	COD	EBOV	12	1.6129	1.5625
431	KC242799	COD	EBOV	13	1.5625	1.25
432	KC242799	COD	EBOV	16	3.84615	0.238663
433	KC242799	COD	EBOV	17	2.38095	0.283286
434	KC242800	GAB	EBOV	1	0	2.41935
435	KC242800	GAB	EBOV	2	0	0
436	KC242800	GAB	EBOV	3	0	0
437	KC242800	GAB	EBOV	4	2.66667	2.5
438	KC242800	GAB	EBOV	5	2.08333	2.23881
439	KC242800	GAB	EBOV	6	1.72414	3.75
440	KC242800	GAB	EBOV	7	0	0
441	KC242800	GAB	EBOV	10	1.96078	1.5544
442	KC242800	GAB	EBOV	12	1.6129	1.5625
443	KC242800	GAB	EBOV	13	1.5625	1.25
444	KC242800	GAB	EBOV	16	7.69231	2.6253
445	KC242800	GAB	EBOV	17	4.7619	1.983
446	KC242801	COD	EBOV	1	0	0
447	KC242801	COD	EBOV	2	0	0
448	KC242801	COD	EBOV	3	0	0
449	KC242801	COD	EBOV	4	0	0
450	KC242801	COD	EBOV	5	0	0.746269
451	KC242801	COD	EBOV	6	0	0
452	KC242801	COD	EBOV	7	0	0
453	KC242801	COD	EBOV	10	1.96078	0.690846
454	KC242801	COD	EBOV	12	0	0
455	KC242801	COD	EBOV	13	0	0
456	KC242801	COD	EBOV	16	3.84615	0
457	KC242801	COD	EBOV	17	0	0
458	KC545389	UGA	SUDV	27	0	0
459	KC545389	UGA	SUDV	28	0	1.23457
460	KC545389	UGA	SUDV	29	0	0
461	KC545389	UGA	SUDV	30	2.63158	2.5974
462	KC545390	UGA	SUDV	27	0	0
463	KC545390	UGA	SUDV	28	0	1.23457
464	KC545390	UGA	SUDV	29	0	0
465	KC545390	UGA	SUDV	30	2.63158	2.5974
466	KC545391	UGA	SUDV	27	0	0
467	KC545391	UGA	SUDV	28	0	1.23457
468	KC545391	UGA	SUDV	29	0	0
469	KC545391	UGA	SUDV	30	2.63158	2.5974
470	KC545392	UGA	SUDV	27	0	0
471	KC545392	UGA	SUDV	28	0	1.23457
472	KC545392	UGA	SUDV	29	0	0
473	KC545392	UGA	SUDV	30	2.63158	2.5974
474	KC545393	COD	BDBV	19	3.44828	2.7027
475	KC545393	COD	BDBV	20	3.1746	2.7027
476	KC545394	COD	BDBV	19	3.44828	2.7027
477	KC545394	COD	BDBV	20	3.1746	2.7027
478	KC545395	COD	BDBV	19	3.44828	2.7027
479	KC545395	COD	BDBV	20	3.1746	2.7027
480	KC545396	COD	BDBV	19	3.44828	2.7027
481	KC545396	COD	BDBV	20	3.1746	2.7027
482	KC589025	UGA	SUDV	27	0	0
483	KC589025	UGA	SUDV	28	0	1.23457
484	KC589025	UGA	SUDV	29	0	0
485	KC589025	UGA	SUDV	30	0	0
486	KF827427	COD	EBOV	1	0	0
487	KF827427	COD	EBOV	2	0	0
488	KF827427	COD	EBOV	3	0	0
489	KF827427	COD	EBOV	4	0	0
490	KF827427	COD	EBOV	5	0	0.746269
491	KF827427	COD	EBOV	6	0	0
492	KF827427	COD	EBOV	7	0	0
493	KF827427	COD	EBOV	10	1.96078	0.690846
494	KF827427	COD	EBOV	12	0	0
495	KF827427	COD	EBOV	13	0	0
496	KF827427	COD	EBOV	16	3.84615	0
497	KF827427	COD	EBOV	17	0	0
498	KJ660346	GIN	EBOV	1	0	1.6129
499	KJ660346	GIN	EBOV	2	0	0
500	KJ660346	GIN	EBOV	3	0	0
501	KJ660346	GIN	EBOV	4	5.33333	5
502	KJ660346	GIN	EBOV	5	0	2.98507
503	KJ660346	GIN	EBOV	6	5.17241	5
504	KJ660346	GIN	EBOV	7	3.1746	4.28571
505	KJ660346	GIN	EBOV	10	1.96078	1.72712
506	KJ660346	GIN	EBOV	12	6.45161	6.25
507	KJ660346	GIN	EBOV	13	3.125	5
508	KJ660346	GIN	EBOV	16	3.84615	1.67064
509	KJ660346	GIN	EBOV	17	2.38095	1.41643
510	KJ660347	GIN	EBOV	1	0	1.6129
511	KJ660347	GIN	EBOV	2	0	0
512	KJ660347	GIN	EBOV	3	0	0
513	KJ660347	GIN	EBOV	4	5.33333	5
514	KJ660347	GIN	EBOV	5	0	2.98507
515	KJ660347	GIN	EBOV	6	5.17241	5
516	KJ660347	GIN	EBOV	7	3.1746	4.28571
517	KJ660347	GIN	EBOV	10	1.96078	1.72712
518	KJ660347	GIN	EBOV	12	6.45161	6.25
519	KJ660347	GIN	EBOV	13	3.125	5
520	KJ660347	GIN	EBOV	16	3.84615	1.67064
521	KJ660347	GIN	EBOV	17	2.38095	1.41643
522	KJ660348	GIN	EBOV	1	0	1.6129
523	KJ660348	GIN	EBOV	2	0	0
524	KJ660348	GIN	EBOV	3	0	0
525	KJ660348	GIN	EBOV	4	5.33333	5
526	KJ660348	GIN	EBOV	5	0	2.98507
527	KJ660348	GIN	EBOV	6	5.17241	5
528	KJ660348	GIN	EBOV	7	3.1746	4.28571
529	KJ660348	GIN	EBOV	10	3.92157	1.89983
530	KJ660348	GIN	EBOV	12	6.45161	6.25
531	KJ660348	GIN	EBOV	13	3.125	5
532	KJ660348	GIN	EBOV	16	3.84615	1.67064
533	KJ660348	GIN	EBOV	17	2.38095	1.41643
534	KM034549	SLE	EBOV	1	0	1.6129
535	KM034549	SLE	EBOV	2	0	0
536	KM034549	SLE	EBOV	3	0	0
537	KM034549	SLE	EBOV	4	5.33333	5
538	KM034549	SLE	EBOV	5	0	2.98507
539	KM034549	SLE	EBOV	6	5.17241	5
540	KM034549	SLE	EBOV	7	3.1746	4.28571
541	KM034549	SLE	EBOV	10	1.96078	1.72712
542	KM034549	SLE	EBOV	12	6.45161	6.25
543	KM034549	SLE	EBOV	13	3.125	5
544	KM034549	SLE	EBOV	16	3.84615	1.67064
545	KM034549	SLE	EBOV	17	2.38095	1.41643
546	KM034550	SLE	EBOV	1	0	1.6129
547	KM034550	SLE	EBOV	2	0	0
548	KM034550	SLE	EBOV	3	0	0
549	KM034550	SLE	EBOV	4	5.33333	5
550	KM034550	SLE	EBOV	5	0	2.98507
551	KM034550	SLE	EBOV	6	5.17241	5
552	KM034550	SLE	EBOV	7	3.1746	4.28571
553	KM034550	SLE	EBOV	10	1.96078	1.72712
554	KM034550	SLE	EBOV	12	6.45161	6.25
555	KM034550	SLE	EBOV	13	3.125	5
556	KM034550	SLE	EBOV	16	3.84615	1.67064
557	KM034550	SLE	EBOV	17	2.38095	1.41643
558	KM034551	SLE	EBOV	1	0	1.6129
559	KM034551	SLE	EBOV	2	0	0
560	KM034551	SLE	EBOV	3	0	0
561	KM034551	SLE	EBOV	4	5.33333	5
562	KM034551	SLE	EBOV	5	0	2.98507
563	KM034551	SLE	EBOV	6	5.17241	5
564	KM034551	SLE	EBOV	7	3.1746	4.28571
565	KM034551	SLE	EBOV	10	1.96078	1.72712
566	KM034551	SLE	EBOV	12	6.45161	6.25
567	KM034551	SLE	EBOV	13	3.125	5
568	KM034551	SLE	EBOV	16	3.84615	1.67064
569	KM034551	SLE	EBOV	17	2.38095	1.41643
570	KM034552	SLE	EBOV	1	0	1.6129
571	KM034552	SLE	EBOV	2	0	0
572	KM034552	SLE	EBOV	3	0	0
573	KM034552	SLE	EBOV	4	5.33333	5
574	KM034552	SLE	EBOV	5	0	2.98507
575	KM034552	SLE	EBOV	6	5.17241	5
576	KM034552	SLE	EBOV	7	3.1746	4.28571
577	KM034552	SLE	EBOV	10	1.96078	1.72712
578	KM034552	SLE	EBOV	12	6.45161	6.25
579	KM034552	SLE	EBOV	13	3.125	5
580	KM034552	SLE	EBOV	16	3.84615	1.67064
581	KM034552	SLE	EBOV	17	2.38095	1.41643
582	KM034553	SLE	EBOV	1	0	1.6129
583	KM034553	SLE	EBOV	2	0	0
584	KM034553	SLE	EBOV	3	0	0
585	KM034553	SLE	EBOV	4	5.33333	5
586	KM034553	SLE	EBOV	5	0	2.98507
587	KM034553	SLE	EBOV	6	5.17241	5
588	KM034553	SLE	EBOV	7	3.1746	4.28571
589	KM034553	SLE	EBOV	10	1.96078	1.72712
590	KM034553	SLE	EBOV	12	6.45161	6.25
591	KM034553	SLE	EBOV	13	3.125	5
592	KM034553	SLE	EBOV	16	3.84615	1.67064
593	KM034553	SLE	EBOV	17	2.38095	1.41643
594	KM034554	SLE	EBOV	1	0	1.6129
595	KM034554	SLE	EBOV	2	0	0
596	KM034554	SLE	EBOV	3	0	0
597	KM034554	SLE	EBOV	4	5.33333	5
598	KM034554	SLE	EBOV	5	0	2.98507
599	KM034554	SLE	EBOV	6	5.17241	5
600	KM034554	SLE	EBOV	7	3.1746	4.28571
601	KM034554	SLE	EBOV	10	1.96078	1.72712
602	KM034554	SLE	EBOV	12	6.45161	6.25
603	KM034554	SLE	EBOV	13	3.125	5
604	KM034554	SLE	EBOV	16	3.84615	1.67064
605	KM034554	SLE	EBOV	17	2.38095	1.41643
606	KM034555	SLE	EBOV	1	0	1.6129
607	KM034555	SLE	EBOV	2	0	0
608	KM034555	SLE	EBOV	3	0	0
609	KM034555	SLE	EBOV	4	5.33333	5
610	KM034555	SLE	EBOV	5	0	2.98507
611	KM034555	SLE	EBOV	6	5.17241	5
612	KM034555	SLE	EBOV	7	3.1746	4.28571
613	KM034555	SLE	EBOV	10	1.96078	1.72712
614	KM034555	SLE	EBOV	12	6.45161	6.25
615	KM034555	SLE	EBOV	13	3.125	5
616	KM034555	SLE	EBOV	16	3.84615	1.67064
617	KM034555	SLE	EBOV	17	2.38095	1.41643
618	KM034556	SLE	EBOV	1	0	1.6129
619	KM034556	SLE	EBOV	2	0	0
620	KM034556	SLE	EBOV	3	0	0
621	KM034556	SLE	EBOV	4	5.33333	5
622	KM034556	SLE	EBOV	5	0	2.98507
623	KM034556	SLE	EBOV	6	5.17241	5
624	KM034556	SLE	EBOV	7	3.1746	4.28571
625	KM034556	SLE	EBOV	10	1.96078	1.72712
626	KM034556	SLE	EBOV	12	6.45161	6.25
627	KM034556	SLE	EBOV	13	3.125	5
628	KM034556	SLE	EBOV	16	3.84615	1.67064
629	KM034556	SLE	EBOV	17	2.38095	1.41643
630	KM034557	SLE	EBOV	1	0	1.6129
631	KM034557	SLE	EBOV	2	0	0
632	KM034557	SLE	EBOV	3	0	0
633	KM034557	SLE	EBOV	4	5.33333	5
634	KM034557	SLE	EBOV	5	0	2.98507
635	KM034557	SLE	EBOV	6	5.17241	5
636	KM034557	SLE	EBOV	7	3.1746	4.28571
637	KM034557	SLE	EBOV	10	1.96078	1.72712
638	KM034557	SLE	EBOV	12	6.45161	6.25
639	KM034557	SLE	EBOV	13	3.125	5
640	KM034557	SLE	EBOV	16	3.84615	1.67064
641	KM034557	SLE	EBOV	17	2.38095	1.41643
642	KM034558	SLE	EBOV	1	0	1.6129
643	KM034558	SLE	EBOV	2	0	0
644	KM034558	SLE	EBOV	3	0	0
645	KM034558	SLE	EBOV	4	5.33333	5
646	KM034558	SLE	EBOV	5	0	2.98507
647	KM034558	SLE	EBOV	6	5.17241	5
648	KM034558	SLE	EBOV	7	3.1746	4.28571
649	KM034558	SLE	EBOV	10	1.96078	1.72712
650	KM034558	SLE	EBOV	12	6.45161	6.25
651	KM034558	SLE	EBOV	13	3.125	5
652	KM034558	SLE	EBOV	16	3.84615	1.67064
653	KM034558	SLE	EBOV	17	2.38095	1.41643
654	KM034559	SLE	EBOV	1	0	1.6129
655	KM034559	SLE	EBOV	2	0	0
656	KM034559	SLE	EBOV	3	0	0
657	KM034559	SLE	EBOV	4	5.33333	5
658	KM034559	SLE	EBOV	5	0	2.98507
659	KM034559	SLE	EBOV	6	5.17241	5
660	KM034559	SLE	EBOV	7	3.1746	4.28571
661	KM034559	SLE	EBOV	10	1.96078	1.72712
662	KM034559	SLE	EBOV	12	6.45161	6.25
663	KM034559	SLE	EBOV	13	3.125	5
664	KM034559	SLE	EBOV	16	3.84615	1.67064
665	KM034559	SLE	EBOV	17	2.38095	1.41643
666	KM034560	SLE	EBOV	1	0	1.6129
667	KM034560	SLE	EBOV	2	0	0
668	KM034560	SLE	EBOV	3	0	0
669	KM034560	SLE	EBOV	4	5.33333	5
670	KM034560	SLE	EBOV	5	0	2.98507
671	KM034560	SLE	EBOV	6	5.17241	5
672	KM034560	SLE	EBOV	7	3.1746	4.28571
673	KM034560	SLE	EBOV	10	1.96078	1.72712
674	KM034560	SLE	EBOV	12	6.45161	6.25
675	KM034560	SLE	EBOV	13	3.125	5
676	KM034560	SLE	EBOV	16	3.84615	1.67064
677	KM034560	SLE	EBOV	17	2.38095	1.41643
678	KM034561	SLE	EBOV	1	0	1.6129
679	KM034561	SLE	EBOV	2	0	0
680	KM034561	SLE	EBOV	3	0	0
681	KM034561	SLE	EBOV	4	5.33333	5
682	KM034561	SLE	EBOV	5	0	2.98507
683	KM034561	SLE	EBOV	6	5.17241	5
684	KM034561	SLE	EBOV	7	3.1746	4.28571
685	KM034561	SLE	EBOV	10	1.96078	1.72712
686	KM034561	SLE	EBOV	12	6.45161	6.25
687	KM034561	SLE	EBOV	13	3.125	5
688	KM034561	SLE	EBOV	16	3.84615	1.67064
689	KM034561	SLE	EBOV	17	2.38095	1.41643
690	KM034562	SLE	EBOV	1	0	1.6129
691	KM034562	SLE	EBOV	2	0	0
692	KM034562	SLE	EBOV	3	0	0
693	KM034562	SLE	EBOV	4	5.33333	5
694	KM034562	SLE	EBOV	5	0	2.98507
695	KM034562	SLE	EBOV	6	5.17241	5
696	KM034562	SLE	EBOV	7	3.1746	4.28571
697	KM034562	SLE	EBOV	10	1.96078	1.72712
698	KM034562	SLE	EBOV	12	6.45161	6.25
699	KM034562	SLE	EBOV	13	3.125	5
700	KM034562	SLE	EBOV	16	3.84615	1.67064
701	KM034562	SLE	EBOV	17	2.38095	1.41643
702	KM034563	SLE	EBOV	1	0	1.6129
703	KM034563	SLE	EBOV	2	0	0
704	KM034563	SLE	EBOV	3	0	0
705	KM034563	SLE	EBOV	4	5.33333	5
706	KM034563	SLE	EBOV	5	0	2.98507
707	KM034563	SLE	EBOV	6	5.17241	5
708	KM034563	SLE	EBOV	7	3.1746	4.28571
709	KM034563	SLE	EBOV	10	1.96078	1.72712
710	KM034563	SLE	EBOV	12	6.45161	6.25
711	KM034563	SLE	EBOV	13	3.125	5
712	KM034563	SLE	EBOV	16	3.84615	1.67064
713	KM034563	SLE	EBOV	17	2.38095	1.41643
714	KM233035	SLE	EBOV	1	0	1.6129
715	KM233035	SLE	EBOV	2	0	0
716	KM233035	SLE	EBOV	3	0	0
717	KM233035	SLE	EBOV	4	5.33333	5
718	KM233035	SLE	EBOV	5	0	2.98507
719	KM233035	SLE	EBOV	6	5.17241	5
720	KM233035	SLE	EBOV	7	3.1746	4.28571
721	KM233035	SLE	EBOV	10	1.96078	1.72712
722	KM233035	SLE	EBOV	12	6.45161	6.25
723	KM233035	SLE	EBOV	13	3.125	5
724	KM233035	SLE	EBOV	16	3.84615	1.67064
725	KM233035	SLE	EBOV	17	2.38095	1.41643
726	KM233036	SLE	EBOV	1	0	1.6129
727	KM233036	SLE	EBOV	2	0	0
728	KM233036	SLE	EBOV	3	0	0
729	KM233036	SLE	EBOV	4	5.33333	5
730	KM233036	SLE	EBOV	5	0	2.98507
731	KM233036	SLE	EBOV	6	5.17241	5
732	KM233036	SLE	EBOV	7	3.1746	4.28571
733	KM233036	SLE	EBOV	10	1.96078	1.72712
734	KM233036	SLE	EBOV	12	6.45161	6.25
735	KM233036	SLE	EBOV	13	3.125	5
736	KM233036	SLE	EBOV	16	3.84615	1.67064
737	KM233036	SLE	EBOV	17	2.38095	1.41643
738	KM233037	SLE	EBOV	1	0	1.6129
739	KM233037	SLE	EBOV	2	0	0
740	KM233037	SLE	EBOV	3	0	0
741	KM233037	SLE	EBOV	4	5.33333	5
742	KM233037	SLE	EBOV	5	0	2.98507
743	KM233037	SLE	EBOV	6	5.17241	5
744	KM233037	SLE	EBOV	7	3.1746	4.28571
745	KM233037	SLE	EBOV	10	1.96078	1.72712
746	KM233037	SLE	EBOV	12	6.45161	6.25
747	KM233037	SLE	EBOV	13	3.125	5
748	KM233037	SLE	EBOV	16	3.84615	1.67064
749	KM233037	SLE	EBOV	17	2.38095	1.41643
750	KM233038	SLE	EBOV	1	0	1.6129
751	KM233038	SLE	EBOV	2	0	0
752	KM233038	SLE	EBOV	3	0	0
753	KM233038	SLE	EBOV	4	5.33333	5
754	KM233038	SLE	EBOV	5	0	2.98507
755	KM233038	SLE	EBOV	6	5.17241	5
756	KM233038	SLE	EBOV	7	3.1746	4.28571
757	KM233038	SLE	EBOV	10	1.96078	1.72712
758	KM233038	SLE	EBOV	12	6.45161	6.25
759	KM233038	SLE	EBOV	13	3.125	5
760	KM233038	SLE	EBOV	16	3.84615	1.67064
761	KM233038	SLE	EBOV	17	2.38095	1.41643
762	KM233039	SLE	EBOV	1	0	1.6129
763	KM233039	SLE	EBOV	2	0	0
764	KM233039	SLE	EBOV	3	0	0
765	KM233039	SLE	EBOV	4	5.33333	5
766	KM233039	SLE	EBOV	5	0	2.98507
767	KM233039	SLE	EBOV	6	5.17241	5
768	KM233039	SLE	EBOV	7	3.1746	4.28571
769	KM233039	SLE	EBOV	10	1.96078	1.72712
770	KM233039	SLE	EBOV	12	6.45161	6.25
771	KM233039	SLE	EBOV	13	3.125	5
772	KM233039	SLE	EBOV	16	3.84615	1.67064
773	KM233039	SLE	EBOV	17	2.38095	1.41643
774	KM233040	SLE	EBOV	1	0	1.6129
775	KM233040	SLE	EBOV	2	0	0
776	KM233040	SLE	EBOV	3	0	0
777	KM233040	SLE	EBOV	4	5.33333	5
778	KM233040	SLE	EBOV	5	0	2.98507
779	KM233040	SLE	EBOV	6	5.17241	5
780	KM233040	SLE	EBOV	7	3.1746	4.28571
781	KM233040	SLE	EBOV	10	1.96078	1.72712
782	KM233040	SLE	EBOV	12	6.45161	6.25
783	KM233040	SLE	EBOV	13	3.125	5
784	KM233040	SLE	EBOV	16	3.84615	1.67064
785	KM233040	SLE	EBOV	17	2.38095	1.41643
786	KM233041	SLE	EBOV	1	0	1.6129
787	KM233041	SLE	EBOV	2	0	0
788	KM233041	SLE	EBOV	3	0	0
789	KM233041	SLE	EBOV	4	5.33333	5
790	KM233041	SLE	EBOV	5	0	2.98507
791	KM233041	SLE	EBOV	6	5.17241	5
792	KM233041	SLE	EBOV	7	3.1746	4.28571
793	KM233041	SLE	EBOV	10	1.96078	1.72712
794	KM233041	SLE	EBOV	12	6.45161	6.25
795	KM233041	SLE	EBOV	13	3.125	5
796	KM233041	SLE	EBOV	16	3.84615	1.67064
797	KM233041	SLE	EBOV	17	2.38095	1.41643
798	KM233042	SLE	EBOV	1	0	1.6129
799	KM233042	SLE	EBOV	2	0	0
800	KM233042	SLE	EBOV	3	0	0
801	KM233042	SLE	EBOV	4	5.33333	5
802	KM233042	SLE	EBOV	5	0	2.98507
803	KM233042	SLE	EBOV	6	5.17241	5
804	KM233042	SLE	EBOV	7	3.1746	4.28571
805	KM233042	SLE	EBOV	10	1.96078	1.72712
806	KM233042	SLE	EBOV	12	6.45161	6.25
807	KM233042	SLE	EBOV	13	3.125	5
808	KM233042	SLE	EBOV	16	3.84615	1.67064
809	KM233042	SLE	EBOV	17	2.38095	1.41643
810	KM233043	SLE	EBOV	1	0	1.6129
811	KM233043	SLE	EBOV	2	0	0
812	KM233043	SLE	EBOV	3	0	0
813	KM233043	SLE	EBOV	4	5.33333	5
814	KM233043	SLE	EBOV	5	0	2.98507
815	KM233043	SLE	EBOV	6	5.17241	5
816	KM233043	SLE	EBOV	7	3.1746	4.28571
817	KM233043	SLE	EBOV	10	1.96078	1.72712
818	KM233043	SLE	EBOV	12	6.45161	6.25
819	KM233043	SLE	EBOV	13	3.125	5
820	KM233043	SLE	EBOV	16	3.84615	1.67064
821	KM233043	SLE	EBOV	17	2.38095	1.41643
822	KM233044	SLE	EBOV	1	0	1.6129
823	KM233044	SLE	EBOV	2	0	0
824	KM233044	SLE	EBOV	3	0	0
825	KM233044	SLE	EBOV	4	5.33333	5
826	KM233044	SLE	EBOV	5	0	3.35821
827	KM233044	SLE	EBOV	6	5.17241	5
828	KM233044	SLE	EBOV	7	3.1746	4.28571
829	KM233044	SLE	EBOV	10	1.96078	1.72712
830	KM233044	SLE	EBOV	12	6.45161	6.25
831	KM233044	SLE	EBOV	13	3.125	5
832	KM233044	SLE	EBOV	16	3.84615	1.67064
833	KM233044	SLE	EBOV	17	2.38095	1.41643
834	KM233045	SLE	EBOV	1	0	1.6129
835	KM233045	SLE	EBOV	2	0	0
836	KM233045	SLE	EBOV	3	0	0
837	KM233045	SLE	EBOV	4	5.33333	5
838	KM233045	SLE	EBOV	5	0	2.98507
839	KM233045	SLE	EBOV	6	5.17241	5
840	KM233045	SLE	EBOV	7	3.1746	4.28571
841	KM233045	SLE	EBOV	10	1.96078	1.72712
842	KM233045	SLE	EBOV	12	6.45161	6.25
843	KM233045	SLE	EBOV	13	3.125	5
844	KM233045	SLE	EBOV	16	3.84615	1.67064
845	KM233045	SLE	EBOV	17	2.38095	1.41643
846	KM233046	SLE	EBOV	1	0	1.6129
847	KM233046	SLE	EBOV	2	0	0
848	KM233046	SLE	EBOV	3	0	0
849	KM233046	SLE	EBOV	4	5.33333	5
850	KM233046	SLE	EBOV	5	0	2.98507
851	KM233046	SLE	EBOV	6	5.17241	5
852	KM233046	SLE	EBOV	7	3.1746	4.28571
853	KM233046	SLE	EBOV	10	1.96078	1.72712
854	KM233046	SLE	EBOV	12	6.45161	6.25
855	KM233046	SLE	EBOV	13	3.125	5
856	KM233046	SLE	EBOV	16	3.84615	1.67064
857	KM233046	SLE	EBOV	17	2.38095	1.41643
858	KM233047	SLE	EBOV	1	0	1.6129
859	KM233047	SLE	EBOV	2	0	0
860	KM233047	SLE	EBOV	3	0	0
861	KM233047	SLE	EBOV	4	5.33333	5
862	KM233047	SLE	EBOV	5	0	2.98507
863	KM233047	SLE	EBOV	6	5.17241	5
864	KM233047	SLE	EBOV	7	3.1746	4.28571
865	KM233047	SLE	EBOV	10	1.96078	1.72712
866	KM233047	SLE	EBOV	12	6.45161	6.25
867	KM233047	SLE	EBOV	13	3.125	5
868	KM233047	SLE	EBOV	16	3.84615	1.67064
869	KM233047	SLE	EBOV	17	2.38095	1.41643
870	KM233048	SLE	EBOV	1	0	1.6129
871	KM233048	SLE	EBOV	2	0	0
872	KM233048	SLE	EBOV	3	0	0
873	KM233048	SLE	EBOV	4	5.33333	5
874	KM233048	SLE	EBOV	5	0	2.98507
875	KM233048	SLE	EBOV	6	5.17241	5
876	KM233048	SLE	EBOV	7	3.1746	4.28571
877	KM233048	SLE	EBOV	10	1.96078	1.72712
878	KM233048	SLE	EBOV	12	6.45161	6.25
879	KM233048	SLE	EBOV	13	3.125	5
880	KM233048	SLE	EBOV	16	3.84615	1.67064
881	KM233048	SLE	EBOV	17	2.38095	1.41643
882	KM233049	SLE	EBOV	1	0	1.6129
883	KM233049	SLE	EBOV	2	0	0
884	KM233049	SLE	EBOV	3	0	0
885	KM233049	SLE	EBOV	4	5.33333	5
886	KM233049	SLE	EBOV	5	0	2.98507
887	KM233049	SLE	EBOV	6	5.17241	5
888	KM233049	SLE	EBOV	7	3.1746	4.28571
889	KM233049	SLE	EBOV	10	1.96078	1.72712
890	KM233049	SLE	EBOV	12	6.45161	6.25
891	KM233049	SLE	EBOV	13	3.125	5
892	KM233049	SLE	EBOV	16	3.84615	1.67064
893	KM233049	SLE	EBOV	17	2.38095	1.41643
894	KM233050	SLE	EBOV	1	0	1.6129
895	KM233050	SLE	EBOV	2	0	0
896	KM233050	SLE	EBOV	3	0	0
897	KM233050	SLE	EBOV	4	5.33333	5
898	KM233050	SLE	EBOV	5	0	2.98507
899	KM233050	SLE	EBOV	6	5.17241	5
900	KM233050	SLE	EBOV	7	3.1746	4.28571
901	KM233050	SLE	EBOV	10	1.96078	1.72712
902	KM233050	SLE	EBOV	12	6.45161	6.25
903	KM233050	SLE	EBOV	13	3.125	5
904	KM233050	SLE	EBOV	16	3.84615	1.67064
905	KM233050	SLE	EBOV	17	2.38095	1.41643
906	KM233051	SLE	EBOV	1	0	1.6129
907	KM233051	SLE	EBOV	2	0	0
908	KM233051	SLE	EBOV	3	0	0
909	KM233051	SLE	EBOV	4	5.33333	5
910	KM233051	SLE	EBOV	5	0	2.98507
911	KM233051	SLE	EBOV	6	5.17241	5
912	KM233051	SLE	EBOV	7	3.1746	4.28571
913	KM233051	SLE	EBOV	10	1.96078	1.72712
914	KM233051	SLE	EBOV	12	6.45161	6.25
915	KM233051	SLE	EBOV	13	3.125	5
916	KM233051	SLE	EBOV	16	3.84615	1.67064
917	KM233051	SLE	EBOV	17	2.38095	1.41643
918	KM233052	SLE	EBOV	1	0	1.6129
919	KM233052	SLE	EBOV	2	0	0
920	KM233052	SLE	EBOV	3	0	0
921	KM233052	SLE	EBOV	4	5.33333	5
922	KM233052	SLE	EBOV	5	0	2.98507
923	KM233052	SLE	EBOV	6	5.17241	5
924	KM233052	SLE	EBOV	7	3.1746	4.28571
925	KM233052	SLE	EBOV	10	1.96078	1.72712
926	KM233052	SLE	EBOV	12	6.45161	6.25
927	KM233052	SLE	EBOV	13	3.125	5
928	KM233052	SLE	EBOV	16	3.84615	1.67064
929	KM233052	SLE	EBOV	17	2.38095	1.41643
930	KM233053	SLE	EBOV	1	0	1.6129
931	KM233053	SLE	EBOV	2	0	0
932	KM233053	SLE	EBOV	3	0	0
933	KM233053	SLE	EBOV	4	5.33333	5
934	KM233053	SLE	EBOV	5	0	2.98507
935	KM233053	SLE	EBOV	6	5.17241	5
936	KM233053	SLE	EBOV	7	3.1746	4.28571
937	KM233053	SLE	EBOV	10	1.96078	1.72712
938	KM233053	SLE	EBOV	12	6.45161	6.25
939	KM233053	SLE	EBOV	13	3.125	5
940	KM233053	SLE	EBOV	16	3.84615	1.67064
941	KM233053	SLE	EBOV	17	2.38095	1.41643
942	KM233054	SLE	EBOV	1	0	1.6129
943	KM233054	SLE	EBOV	2	0	0
944	KM233054	SLE	EBOV	3	0	0
945	KM233054	SLE	EBOV	4	5.33333	5
946	KM233054	SLE	EBOV	5	0	2.98507
947	KM233054	SLE	EBOV	6	5.17241	5
948	KM233054	SLE	EBOV	7	3.1746	4.28571
949	KM233054	SLE	EBOV	10	1.96078	1.72712
950	KM233054	SLE	EBOV	12	6.45161	6.25
951	KM233054	SLE	EBOV	13	3.125	5
952	KM233054	SLE	EBOV	16	3.84615	1.67064
953	KM233054	SLE	EBOV	17	2.38095	1.41643
954	KM233055	SLE	EBOV	1	0	1.6129
955	KM233055	SLE	EBOV	2	0	0
956	KM233055	SLE	EBOV	3	0	0
957	KM233055	SLE	EBOV	4	5.33333	5
958	KM233055	SLE	EBOV	5	0	2.98507
959	KM233055	SLE	EBOV	6	5.17241	5
960	KM233055	SLE	EBOV	7	3.1746	4.28571
961	KM233055	SLE	EBOV	10	1.96078	1.72712
962	KM233055	SLE	EBOV	12	6.45161	6.25
963	KM233055	SLE	EBOV	13	3.125	5
964	KM233055	SLE	EBOV	16	3.84615	1.67064
965	KM233055	SLE	EBOV	17	2.38095	1.41643
966	KM233056	SLE	EBOV	1	0	1.6129
967	KM233056	SLE	EBOV	2	0	0
968	KM233056	SLE	EBOV	3	0	0
969	KM233056	SLE	EBOV	4	5.33333	5
970	KM233056	SLE	EBOV	5	0	2.98507
971	KM233056	SLE	EBOV	6	5.17241	5
972	KM233056	SLE	EBOV	7	3.1746	4.28571
973	KM233056	SLE	EBOV	10	1.96078	1.72712
974	KM233056	SLE	EBOV	12	6.45161	6.25
975	KM233056	SLE	EBOV	13	3.125	5
976	KM233056	SLE	EBOV	16	3.84615	1.67064
977	KM233056	SLE	EBOV	17	2.38095	1.41643
978	KM233057	SLE	EBOV	1	0	1.6129
979	KM233057	SLE	EBOV	2	0	0
980	KM233057	SLE	EBOV	3	0	0
981	KM233057	SLE	EBOV	4	5.33333	5
982	KM233057	SLE	EBOV	5	0	2.98507
983	KM233057	SLE	EBOV	6	5.17241	5
984	KM233057	SLE	EBOV	7	3.1746	4.28571
985	KM233057	SLE	EBOV	10	1.96078	1.72712
986	KM233057	SLE	EBOV	12	6.45161	6.25
987	KM233057	SLE	EBOV	13	3.125	5
988	KM233057	SLE	EBOV	16	3.84615	1.67064
989	KM233057	SLE	EBOV	17	2.38095	1.41643
990	KM233058	SLE	EBOV	1	0	1.6129
991	KM233058	SLE	EBOV	2	0	0
992	KM233058	SLE	EBOV	3	0	0
993	KM233058	SLE	EBOV	4	5.33333	5
994	KM233058	SLE	EBOV	5	0	2.98507
995	KM233058	SLE	EBOV	6	5.17241	5
996	KM233058	SLE	EBOV	7	3.1746	4.28571
997	KM233058	SLE	EBOV	10	1.96078	1.72712
998	KM233058	SLE	EBOV	12	6.45161	6.25
999	KM233058	SLE	EBOV	13	3.125	5
1000	KM233058	SLE	EBOV	16	3.84615	1.67064
1001	KM233058	SLE	EBOV	17	2.38095	1.41643
1002	KM233059	SLE	EBOV	1	0	1.6129
1003	KM233059	SLE	EBOV	2	0	0
1004	KM233059	SLE	EBOV	3	0	0
1005	KM233059	SLE	EBOV	4	5.33333	5
1006	KM233059	SLE	EBOV	5	0	2.98507
1007	KM233059	SLE	EBOV	6	5.17241	5
1008	KM233059	SLE	EBOV	7	3.1746	4.28571
1009	KM233059	SLE	EBOV	10	1.96078	1.72712
1010	KM233059	SLE	EBOV	12	6.45161	6.25
1011	KM233059	SLE	EBOV	13	3.125	5
1012	KM233059	SLE	EBOV	16	3.84615	1.67064
1013	KM233059	SLE	EBOV	17	2.38095	1.41643
1014	KM233060	SLE	EBOV	1	0	1.6129
1015	KM233060	SLE	EBOV	2	0	0
1016	KM233060	SLE	EBOV	3	0	0
1017	KM233060	SLE	EBOV	4	5.33333	5
1018	KM233060	SLE	EBOV	5	0	2.98507
1019	KM233060	SLE	EBOV	6	5.17241	5
1020	KM233060	SLE	EBOV	7	3.1746	4.28571
1021	KM233060	SLE	EBOV	10	1.96078	1.72712
1022	KM233060	SLE	EBOV	12	6.45161	6.25
1023	KM233060	SLE	EBOV	13	3.125	5
1024	KM233060	SLE	EBOV	16	3.84615	1.67064
1025	KM233060	SLE	EBOV	17	2.38095	1.41643
1026	KM233061	SLE	EBOV	1	0	1.6129
1027	KM233061	SLE	EBOV	2	0	0
1028	KM233061	SLE	EBOV	3	0	0
1029	KM233061	SLE	EBOV	4	5.33333	5
1030	KM233061	SLE	EBOV	5	0	2.98507
1031	KM233061	SLE	EBOV	6	5.17241	5
1032	KM233061	SLE	EBOV	7	3.1746	4.28571
1033	KM233061	SLE	EBOV	10	1.96078	1.72712
1034	KM233061	SLE	EBOV	12	6.45161	6.25
1035	KM233061	SLE	EBOV	13	3.125	5
1036	KM233061	SLE	EBOV	16	3.84615	1.67064
1037	KM233061	SLE	EBOV	17	2.38095	1.41643
1038	KM233062	SLE	EBOV	1	0	1.6129
1039	KM233062	SLE	EBOV	2	0	0
1040	KM233062	SLE	EBOV	3	0	0
1041	KM233062	SLE	EBOV	4	5.33333	5
1042	KM233062	SLE	EBOV	5	0	2.98507
1043	KM233062	SLE	EBOV	6	5.17241	5
1044	KM233062	SLE	EBOV	7	3.1746	4.28571
1045	KM233062	SLE	EBOV	10	1.96078	1.72712
1046	KM233062	SLE	EBOV	12	6.45161	6.25
1047	KM233062	SLE	EBOV	13	3.125	5
1048	KM233062	SLE	EBOV	16	3.84615	1.67064
1049	KM233062	SLE	EBOV	17	2.38095	1.41643
1050	KM233063	SLE	EBOV	1	0	1.6129
1051	KM233063	SLE	EBOV	2	0	0
1052	KM233063	SLE	EBOV	3	0	0
1053	KM233063	SLE	EBOV	4	5.33333	5
1054	KM233063	SLE	EBOV	5	0	2.98507
1055	KM233063	SLE	EBOV	6	5.17241	5
1056	KM233063	SLE	EBOV	7	3.1746	4.28571
1057	KM233063	SLE	EBOV	10	1.96078	1.72712
1058	KM233063	SLE	EBOV	12	6.45161	6.25
1059	KM233063	SLE	EBOV	13	3.125	5
1060	KM233063	SLE	EBOV	16	3.84615	1.67064
1061	KM233063	SLE	EBOV	17	2.38095	1.41643
1062	KM233064	SLE	EBOV	1	0	1.6129
1063	KM233064	SLE	EBOV	2	0	0
1064	KM233064	SLE	EBOV	3	0	0
1065	KM233064	SLE	EBOV	4	5.33333	5
1066	KM233064	SLE	EBOV	5	0	2.98507
1067	KM233064	SLE	EBOV	6	5.17241	5
1068	KM233064	SLE	EBOV	7	3.1746	4.28571
1069	KM233064	SLE	EBOV	10	1.96078	1.72712
1070	KM233064	SLE	EBOV	12	6.45161	6.25
1071	KM233064	SLE	EBOV	13	3.125	5
1072	KM233064	SLE	EBOV	16	3.84615	1.67064
1073	KM233064	SLE	EBOV	17	2.38095	1.41643
1074	KM233065	SLE	EBOV	1	0	1.6129
1075	KM233065	SLE	EBOV	2	0	0
1076	KM233065	SLE	EBOV	3	0	0
1077	KM233065	SLE	EBOV	4	5.33333	5
1078	KM233065	SLE	EBOV	5	0	2.98507
1079	KM233065	SLE	EBOV	6	5.17241	5
1080	KM233065	SLE	EBOV	7	3.1746	4.28571
1081	KM233065	SLE	EBOV	10	1.96078	1.72712
1082	KM233065	SLE	EBOV	12	6.45161	6.25
1083	KM233065	SLE	EBOV	13	3.125	5
1084	KM233065	SLE	EBOV	16	3.84615	1.67064
1085	KM233065	SLE	EBOV	17	2.38095	1.41643
1086	KM233066	SLE	EBOV	1	0	1.6129
1087	KM233066	SLE	EBOV	2	0	0
1088	KM233066	SLE	EBOV	3	0	0
1089	KM233066	SLE	EBOV	4	5.33333	5
1090	KM233066	SLE	EBOV	5	0	2.98507
1091	KM233066	SLE	EBOV	6	5.17241	5
1092	KM233066	SLE	EBOV	7	3.1746	4.28571
1093	KM233066	SLE	EBOV	10	1.96078	1.72712
1094	KM233066	SLE	EBOV	12	6.45161	6.25
1095	KM233066	SLE	EBOV	13	3.125	5
1096	KM233066	SLE	EBOV	16	3.84615	1.67064
1097	KM233066	SLE	EBOV	17	2.38095	1.41643
1098	KM233067	SLE	EBOV	1	0	1.6129
1099	KM233067	SLE	EBOV	2	0	0
1100	KM233067	SLE	EBOV	3	0	0
1101	KM233067	SLE	EBOV	4	5.33333	5
1102	KM233067	SLE	EBOV	5	0	2.98507
1103	KM233067	SLE	EBOV	6	5.17241	5
1104	KM233067	SLE	EBOV	7	3.1746	4.28571
1105	KM233067	SLE	EBOV	10	1.96078	1.72712
1106	KM233067	SLE	EBOV	12	6.45161	6.25
1107	KM233067	SLE	EBOV	13	3.125	5
1108	KM233067	SLE	EBOV	16	3.84615	1.67064
1109	KM233067	SLE	EBOV	17	2.38095	1.41643
1110	KM233069	SLE	EBOV	1	0	1.6129
1111	KM233069	SLE	EBOV	2	0	0
1112	KM233069	SLE	EBOV	3	0	0
1113	KM233069	SLE	EBOV	4	5.33333	5
1114	KM233069	SLE	EBOV	5	0	2.98507
1115	KM233069	SLE	EBOV	6	5.17241	5
1116	KM233069	SLE	EBOV	7	3.1746	4.28571
1117	KM233069	SLE	EBOV	10	1.96078	1.72712
1118	KM233069	SLE	EBOV	12	6.45161	6.25
1119	KM233069	SLE	EBOV	13	3.125	5
1120	KM233069	SLE	EBOV	16	3.84615	1.67064
1121	KM233069	SLE	EBOV	17	2.38095	1.41643
1122	KM233070	SLE	EBOV	1	0	1.6129
1123	KM233070	SLE	EBOV	2	0	0
1124	KM233070	SLE	EBOV	3	0	0
1125	KM233070	SLE	EBOV	4	5.33333	5
1126	KM233070	SLE	EBOV	5	0	2.98507
1127	KM233070	SLE	EBOV	6	5.17241	5
1128	KM233070	SLE	EBOV	7	3.1746	4.28571
1129	KM233070	SLE	EBOV	10	1.96078	1.72712
1130	KM233070	SLE	EBOV	12	6.45161	6.25
1131	KM233070	SLE	EBOV	13	3.125	5
1132	KM233070	SLE	EBOV	16	3.84615	1.67064
1133	KM233070	SLE	EBOV	17	2.38095	1.41643
1134	KM233071	SLE	EBOV	1	0	1.6129
1135	KM233071	SLE	EBOV	2	0	0
1136	KM233071	SLE	EBOV	3	0	0
1137	KM233071	SLE	EBOV	4	5.33333	5
1138	KM233071	SLE	EBOV	5	0	2.98507
1139	KM233071	SLE	EBOV	6	5.17241	5
1140	KM233071	SLE	EBOV	7	3.1746	4.28571
1141	KM233071	SLE	EBOV	10	1.96078	1.72712
1142	KM233071	SLE	EBOV	12	6.45161	6.25
1143	KM233071	SLE	EBOV	13	3.125	5
1144	KM233071	SLE	EBOV	16	3.84615	1.67064
1145	KM233071	SLE	EBOV	17	2.38095	1.41643
1146	KM233072	SLE	EBOV	1	0	1.6129
1147	KM233072	SLE	EBOV	2	0	0
1148	KM233072	SLE	EBOV	3	0	0
1149	KM233072	SLE	EBOV	4	5.33333	5
1150	KM233072	SLE	EBOV	5	0	2.98507
1151	KM233072	SLE	EBOV	6	5.17241	5
1152	KM233072	SLE	EBOV	7	3.1746	4.28571
1153	KM233072	SLE	EBOV	10	1.96078	1.72712
1154	KM233072	SLE	EBOV	12	6.45161	6.25
1155	KM233072	SLE	EBOV	13	3.125	5
1156	KM233072	SLE	EBOV	16	3.84615	1.67064
1157	KM233072	SLE	EBOV	17	2.38095	1.41643
1158	KM233073	SLE	EBOV	1	0	1.6129
1159	KM233073	SLE	EBOV	2	0	0
1160	KM233073	SLE	EBOV	3	0	0
1161	KM233073	SLE	EBOV	4	5.33333	5
1162	KM233073	SLE	EBOV	5	0	2.98507
1163	KM233073	SLE	EBOV	6	5.17241	5
1164	KM233073	SLE	EBOV	7	3.1746	4.28571
1165	KM233073	SLE	EBOV	10	1.96078	1.72712
1166	KM233073	SLE	EBOV	12	6.45161	6.25
1167	KM233073	SLE	EBOV	13	3.125	5
1168	KM233073	SLE	EBOV	16	3.84615	1.67064
1169	KM233073	SLE	EBOV	17	2.38095	1.41643
1170	KM233074	SLE	EBOV	1	0	1.6129
1171	KM233074	SLE	EBOV	2	0	0
1172	KM233074	SLE	EBOV	3	0	0
1173	KM233074	SLE	EBOV	4	5.33333	5
1174	KM233074	SLE	EBOV	5	0	2.98507
1175	KM233074	SLE	EBOV	6	5.17241	5
1176	KM233074	SLE	EBOV	7	3.1746	4.28571
1177	KM233074	SLE	EBOV	10	1.96078	1.72712
1178	KM233074	SLE	EBOV	12	6.45161	6.25
1179	KM233074	SLE	EBOV	13	3.125	5
1180	KM233074	SLE	EBOV	16	3.84615	1.67064
1181	KM233074	SLE	EBOV	17	2.38095	1.41643
1182	KM233075	SLE	EBOV	1	2.32558	2.41935
1183	KM233075	SLE	EBOV	2	1.5873	1.31579
1184	KM233075	SLE	EBOV	3	0	0
1185	KM233075	SLE	EBOV	4	5.33333	5
1186	KM233075	SLE	EBOV	5	0	2.98507
1187	KM233075	SLE	EBOV	6	5.17241	5
1188	KM233075	SLE	EBOV	7	3.1746	4.28571
1189	KM233075	SLE	EBOV	10	1.96078	1.72712
1190	KM233075	SLE	EBOV	12	6.45161	6.25
1191	KM233075	SLE	EBOV	13	3.125	5
1192	KM233075	SLE	EBOV	16	3.84615	1.67064
1193	KM233075	SLE	EBOV	17	2.38095	1.41643
1194	KM233076	SLE	EBOV	1	0	1.6129
1195	KM233076	SLE	EBOV	2	0	0
1196	KM233076	SLE	EBOV	3	0	0
1197	KM233076	SLE	EBOV	4	5.33333	5
1198	KM233076	SLE	EBOV	5	0	2.98507
1199	KM233076	SLE	EBOV	6	5.17241	5
1200	KM233076	SLE	EBOV	7	3.1746	4.28571
1201	KM233076	SLE	EBOV	10	1.96078	1.72712
1202	KM233076	SLE	EBOV	12	6.45161	6.25
1203	KM233076	SLE	EBOV	13	3.125	5
1204	KM233076	SLE	EBOV	16	3.84615	1.67064
1205	KM233076	SLE	EBOV	17	2.38095	1.41643
1206	KM233077	SLE	EBOV	1	0	1.6129
1207	KM233077	SLE	EBOV	2	0	0
1208	KM233077	SLE	EBOV	3	0	0
1209	KM233077	SLE	EBOV	4	5.33333	5
1210	KM233077	SLE	EBOV	5	0	2.98507
1211	KM233077	SLE	EBOV	6	5.17241	5
1212	KM233077	SLE	EBOV	7	3.1746	4.28571
1213	KM233077	SLE	EBOV	10	1.96078	1.72712
1214	KM233077	SLE	EBOV	12	6.45161	6.25
1215	KM233077	SLE	EBOV	13	3.125	5
1216	KM233077	SLE	EBOV	16	3.84615	1.67064
1217	KM233077	SLE	EBOV	17	2.38095	1.41643
1218	KM233079	SLE	EBOV	1	0	1.6129
1219	KM233079	SLE	EBOV	2	0	0
1220	KM233079	SLE	EBOV	3	0	0
1221	KM233079	SLE	EBOV	4	5.33333	5
1222	KM233079	SLE	EBOV	5	0	2.98507
1223	KM233079	SLE	EBOV	6	5.17241	5
1224	KM233079	SLE	EBOV	7	3.1746	4.28571
1225	KM233079	SLE	EBOV	10	1.96078	1.72712
1226	KM233079	SLE	EBOV	12	6.45161	6.25
1227	KM233079	SLE	EBOV	13	3.125	5
1228	KM233079	SLE	EBOV	16	3.84615	1.67064
1229	KM233079	SLE	EBOV	17	2.38095	1.41643
1230	KM233080	SLE	EBOV	1	0	1.6129
1231	KM233080	SLE	EBOV	2	0	0
1232	KM233080	SLE	EBOV	3	0	0
1233	KM233080	SLE	EBOV	4	5.33333	5
1234	KM233080	SLE	EBOV	5	0	2.98507
1235	KM233080	SLE	EBOV	6	5.17241	5
1236	KM233080	SLE	EBOV	7	3.1746	4.28571
1237	KM233080	SLE	EBOV	10	1.96078	1.72712
1238	KM233080	SLE	EBOV	12	6.45161	6.25
1239	KM233080	SLE	EBOV	13	3.125	5
1240	KM233080	SLE	EBOV	16	3.84615	1.67064
1241	KM233080	SLE	EBOV	17	2.38095	1.41643
1242	KM233081	SLE	EBOV	1	0	1.6129
1243	KM233081	SLE	EBOV	2	0	0
1244	KM233081	SLE	EBOV	3	0	0
1245	KM233081	SLE	EBOV	4	5.33333	5
1246	KM233081	SLE	EBOV	5	0	2.98507
1247	KM233081	SLE	EBOV	6	5.17241	5
1248	KM233081	SLE	EBOV	7	3.1746	4.28571
1249	KM233081	SLE	EBOV	10	1.96078	1.72712
1250	KM233081	SLE	EBOV	12	6.45161	6.25
1251	KM233081	SLE	EBOV	13	3.125	5
1252	KM233081	SLE	EBOV	16	3.84615	1.67064
1253	KM233081	SLE	EBOV	17	2.38095	1.41643
1254	KM233082	SLE	EBOV	1	0	1.6129
1255	KM233082	SLE	EBOV	2	0	0
1256	KM233082	SLE	EBOV	3	0	0
1257	KM233082	SLE	EBOV	4	5.33333	5
1258	KM233082	SLE	EBOV	5	0	2.98507
1259	KM233082	SLE	EBOV	6	5.17241	5
1260	KM233082	SLE	EBOV	7	3.1746	4.28571
1261	KM233082	SLE	EBOV	10	1.96078	1.72712
1262	KM233082	SLE	EBOV	12	6.45161	6.25
1263	KM233082	SLE	EBOV	13	3.125	5
1264	KM233082	SLE	EBOV	16	3.84615	1.67064
1265	KM233082	SLE	EBOV	17	2.38095	1.41643
1266	KM233083	SLE	EBOV	1	0	1.6129
1267	KM233083	SLE	EBOV	2	0	0
1268	KM233083	SLE	EBOV	3	0	0
1269	KM233083	SLE	EBOV	4	5.33333	5
1270	KM233083	SLE	EBOV	5	0	2.98507
1271	KM233083	SLE	EBOV	6	5.17241	5
1272	KM233083	SLE	EBOV	7	3.1746	4.28571
1273	KM233083	SLE	EBOV	10	1.96078	1.72712
1274	KM233083	SLE	EBOV	12	6.45161	6.25
1275	KM233083	SLE	EBOV	13	3.125	5
1276	KM233083	SLE	EBOV	16	3.84615	1.67064
1277	KM233083	SLE	EBOV	17	2.38095	1.41643
1278	KM233084	SLE	EBOV	1	0	1.6129
1279	KM233084	SLE	EBOV	2	0	0
1280	KM233084	SLE	EBOV	3	0	0
1281	KM233084	SLE	EBOV	4	5.33333	5
1282	KM233084	SLE	EBOV	5	0	2.98507
1283	KM233084	SLE	EBOV	6	5.17241	5
1284	KM233084	SLE	EBOV	7	3.1746	4.28571
1285	KM233084	SLE	EBOV	10	1.96078	1.72712
1286	KM233084	SLE	EBOV	12	6.45161	6.25
1287	KM233084	SLE	EBOV	13	3.125	5
1288	KM233084	SLE	EBOV	16	3.84615	1.67064
1289	KM233084	SLE	EBOV	17	2.38095	1.41643
1290	KM233085	SLE	EBOV	1	0	1.6129
1291	KM233085	SLE	EBOV	2	0	0
1292	KM233085	SLE	EBOV	3	0	0
1293	KM233085	SLE	EBOV	4	5.33333	5
1294	KM233085	SLE	EBOV	5	0	2.98507
1295	KM233085	SLE	EBOV	6	5.17241	5
1296	KM233085	SLE	EBOV	7	3.1746	4.28571
1297	KM233085	SLE	EBOV	10	1.96078	1.72712
1298	KM233085	SLE	EBOV	12	6.45161	6.25
1299	KM233085	SLE	EBOV	13	3.125	5
1300	KM233085	SLE	EBOV	16	3.84615	1.67064
1301	KM233085	SLE	EBOV	17	2.38095	1.41643
1302	KM233086	SLE	EBOV	1	0	1.6129
1303	KM233086	SLE	EBOV	2	0	0
1304	KM233086	SLE	EBOV	3	0	0
1305	KM233086	SLE	EBOV	4	5.33333	5
1306	KM233086	SLE	EBOV	5	0	2.98507
1307	KM233086	SLE	EBOV	6	5.17241	5
1308	KM233086	SLE	EBOV	7	3.1746	4.28571
1309	KM233086	SLE	EBOV	10	1.96078	1.72712
1310	KM233086	SLE	EBOV	12	6.45161	6.25
1311	KM233086	SLE	EBOV	13	3.125	5
1312	KM233086	SLE	EBOV	16	3.84615	1.67064
1313	KM233086	SLE	EBOV	17	2.38095	1.41643
1314	KM233087	SLE	EBOV	1	0	1.6129
1315	KM233087	SLE	EBOV	2	0	0
1316	KM233087	SLE	EBOV	3	0	0
1317	KM233087	SLE	EBOV	4	5.33333	5
1318	KM233087	SLE	EBOV	5	0	2.98507
1319	KM233087	SLE	EBOV	6	5.17241	5
1320	KM233087	SLE	EBOV	7	3.1746	4.28571
1321	KM233087	SLE	EBOV	10	1.96078	1.72712
1322	KM233087	SLE	EBOV	12	6.45161	6.25
1323	KM233087	SLE	EBOV	13	3.125	5
1324	KM233087	SLE	EBOV	16	3.84615	1.67064
1325	KM233087	SLE	EBOV	17	2.38095	1.41643
1326	KM233088	SLE	EBOV	1	0	1.6129
1327	KM233088	SLE	EBOV	2	0	0
1328	KM233088	SLE	EBOV	3	0	0
1329	KM233088	SLE	EBOV	4	5.33333	5
1330	KM233088	SLE	EBOV	5	0	2.98507
1331	KM233088	SLE	EBOV	6	5.17241	5
1332	KM233088	SLE	EBOV	7	3.1746	4.28571
1333	KM233088	SLE	EBOV	10	1.96078	1.72712
1334	KM233088	SLE	EBOV	12	6.45161	6.25
1335	KM233088	SLE	EBOV	13	3.125	5
1336	KM233088	SLE	EBOV	16	3.84615	1.67064
1337	KM233088	SLE	EBOV	17	2.38095	1.41643
1338	KM233089	SLE	EBOV	1	0	1.6129
1339	KM233089	SLE	EBOV	2	0	0
1340	KM233089	SLE	EBOV	3	0	0
1341	KM233089	SLE	EBOV	4	5.33333	5
1342	KM233089	SLE	EBOV	5	0	2.98507
1343	KM233089	SLE	EBOV	6	5.17241	5
1344	KM233089	SLE	EBOV	7	3.1746	4.28571
1345	KM233089	SLE	EBOV	10	1.96078	1.72712
1346	KM233089	SLE	EBOV	12	6.45161	6.25
1347	KM233089	SLE	EBOV	13	3.125	5
1348	KM233089	SLE	EBOV	16	3.84615	1.67064
1349	KM233089	SLE	EBOV	17	2.38095	1.41643
1350	KM233090	SLE	EBOV	1	0	1.6129
1351	KM233090	SLE	EBOV	2	0	0
1352	KM233090	SLE	EBOV	3	0	0
1353	KM233090	SLE	EBOV	4	5.33333	5
1354	KM233090	SLE	EBOV	5	0	2.98507
1355	KM233090	SLE	EBOV	6	5.17241	5
1356	KM233090	SLE	EBOV	7	3.1746	4.28571
1357	KM233090	SLE	EBOV	10	1.96078	1.72712
1358	KM233090	SLE	EBOV	12	6.45161	6.25
1359	KM233090	SLE	EBOV	13	3.125	5
1360	KM233090	SLE	EBOV	16	3.84615	1.67064
1361	KM233090	SLE	EBOV	17	2.38095	1.41643
1362	KM233091	SLE	EBOV	1	0	1.6129
1363	KM233091	SLE	EBOV	2	0	0
1364	KM233091	SLE	EBOV	3	0	0
1365	KM233091	SLE	EBOV	4	5.33333	5
1366	KM233091	SLE	EBOV	5	0	2.98507
1367	KM233091	SLE	EBOV	6	5.17241	5
1368	KM233091	SLE	EBOV	7	3.1746	4.28571
1369	KM233091	SLE	EBOV	10	1.96078	1.72712
1370	KM233091	SLE	EBOV	12	6.45161	6.25
1371	KM233091	SLE	EBOV	13	3.125	5
1372	KM233091	SLE	EBOV	16	3.84615	1.67064
1373	KM233091	SLE	EBOV	17	2.38095	1.41643
1374	KM233092	SLE	EBOV	1	0	1.6129
1375	KM233092	SLE	EBOV	2	0	0
1376	KM233092	SLE	EBOV	3	0	0
1377	KM233092	SLE	EBOV	4	5.33333	5
1378	KM233092	SLE	EBOV	5	2.08333	3.35821
1379	KM233092	SLE	EBOV	6	5.17241	5
1380	KM233092	SLE	EBOV	7	3.1746	4.28571
1381	KM233092	SLE	EBOV	10	1.96078	1.72712
1382	KM233092	SLE	EBOV	12	6.45161	6.25
1383	KM233092	SLE	EBOV	13	3.125	5
1384	KM233092	SLE	EBOV	16	3.84615	1.67064
1385	KM233092	SLE	EBOV	17	2.38095	1.41643
1386	KM233093	SLE	EBOV	1	0	1.6129
1387	KM233093	SLE	EBOV	2	0	0
1388	KM233093	SLE	EBOV	3	0	0
1389	KM233093	SLE	EBOV	4	5.33333	5
1390	KM233093	SLE	EBOV	5	0	2.98507
1391	KM233093	SLE	EBOV	6	5.17241	5
1392	KM233093	SLE	EBOV	7	3.1746	4.28571
1393	KM233093	SLE	EBOV	10	1.96078	1.72712
1394	KM233093	SLE	EBOV	12	6.45161	6.25
1395	KM233093	SLE	EBOV	13	3.125	5
1396	KM233093	SLE	EBOV	16	3.84615	1.67064
1397	KM233093	SLE	EBOV	17	2.38095	1.41643
1398	KM233095	SLE	EBOV	1	0	1.6129
1399	KM233095	SLE	EBOV	2	0	0
1400	KM233095	SLE	EBOV	3	0	0
1401	KM233095	SLE	EBOV	4	5.33333	5
1402	KM233095	SLE	EBOV	5	0	2.98507
1403	KM233095	SLE	EBOV	6	5.17241	5
1404	KM233095	SLE	EBOV	7	3.1746	4.28571
1405	KM233095	SLE	EBOV	10	1.96078	1.72712
1406	KM233095	SLE	EBOV	12	6.45161	6.25
1407	KM233095	SLE	EBOV	13	3.125	5
1408	KM233095	SLE	EBOV	16	3.84615	1.67064
1409	KM233095	SLE	EBOV	17	2.38095	1.41643
1410	KM233096	SLE	EBOV	1	0	1.6129
1411	KM233096	SLE	EBOV	2	0	0
1412	KM233096	SLE	EBOV	3	0	0
1413	KM233096	SLE	EBOV	4	5.33333	5
1414	KM233096	SLE	EBOV	5	0	2.98507
1415	KM233096	SLE	EBOV	6	5.17241	5
1416	KM233096	SLE	EBOV	7	3.1746	4.28571
1417	KM233096	SLE	EBOV	10	1.96078	1.72712
1418	KM233096	SLE	EBOV	12	6.45161	6.25
1419	KM233096	SLE	EBOV	13	3.125	5
1420	KM233096	SLE	EBOV	16	3.84615	1.67064
1421	KM233096	SLE	EBOV	17	2.38095	1.41643
1422	KM233097	SLE	EBOV	1	0	1.6129
1423	KM233097	SLE	EBOV	2	0	0
1424	KM233097	SLE	EBOV	3	0	0
1425	KM233097	SLE	EBOV	4	5.33333	5
1426	KM233097	SLE	EBOV	5	0	2.98507
1427	KM233097	SLE	EBOV	6	5.17241	5
1428	KM233097	SLE	EBOV	7	3.1746	4.28571
1429	KM233097	SLE	EBOV	10	1.96078	1.72712
1430	KM233097	SLE	EBOV	12	6.45161	6.25
1431	KM233097	SLE	EBOV	13	3.125	5
1432	KM233097	SLE	EBOV	16	3.84615	1.67064
1433	KM233097	SLE	EBOV	17	2.38095	1.41643
1434	KM233098	SLE	EBOV	1	0	1.6129
1435	KM233098	SLE	EBOV	2	0	0
1436	KM233098	SLE	EBOV	3	0	0
1437	KM233098	SLE	EBOV	4	5.33333	5
1438	KM233098	SLE	EBOV	5	0	2.98507
1439	KM233098	SLE	EBOV	6	5.17241	5
1440	KM233098	SLE	EBOV	7	3.1746	4.28571
1441	KM233098	SLE	EBOV	10	1.96078	1.72712
1442	KM233098	SLE	EBOV	12	6.45161	6.25
1443	KM233098	SLE	EBOV	13	3.125	5
1444	KM233098	SLE	EBOV	16	3.84615	1.67064
1445	KM233098	SLE	EBOV	17	2.38095	1.41643
1446	KM233099	SLE	EBOV	1	0	1.6129
1447	KM233099	SLE	EBOV	2	0	0
1448	KM233099	SLE	EBOV	3	0	0
1449	KM233099	SLE	EBOV	4	5.33333	5
1450	KM233099	SLE	EBOV	5	0	2.98507
1451	KM233099	SLE	EBOV	6	5.17241	5
1452	KM233099	SLE	EBOV	7	3.1746	4.28571
1453	KM233099	SLE	EBOV	10	1.96078	1.72712
1454	KM233099	SLE	EBOV	12	6.45161	6.25
1455	KM233099	SLE	EBOV	13	3.125	5
1456	KM233099	SLE	EBOV	16	3.84615	1.67064
1457	KM233099	SLE	EBOV	17	2.38095	1.41643
1458	KM233100	SLE	EBOV	1	0	1.6129
1459	KM233100	SLE	EBOV	2	0	0
1460	KM233100	SLE	EBOV	3	0	0
1461	KM233100	SLE	EBOV	4	5.33333	5
1462	KM233100	SLE	EBOV	5	0	2.98507
1463	KM233100	SLE	EBOV	6	5.17241	5
1464	KM233100	SLE	EBOV	7	3.1746	4.28571
1465	KM233100	SLE	EBOV	10	1.96078	1.72712
1466	KM233100	SLE	EBOV	12	6.45161	6.25
1467	KM233100	SLE	EBOV	13	3.125	5
1468	KM233100	SLE	EBOV	16	3.84615	1.67064
1469	KM233100	SLE	EBOV	17	2.38095	1.41643
1470	KM233101	SLE	EBOV	1	0	1.6129
1471	KM233101	SLE	EBOV	2	0	0
1472	KM233101	SLE	EBOV	3	0	0
1473	KM233101	SLE	EBOV	4	5.33333	5
1474	KM233101	SLE	EBOV	5	0	2.98507
1475	KM233101	SLE	EBOV	6	5.17241	5
1476	KM233101	SLE	EBOV	7	3.1746	4.28571
1477	KM233101	SLE	EBOV	10	1.96078	1.72712
1478	KM233101	SLE	EBOV	12	6.45161	6.25
1479	KM233101	SLE	EBOV	13	3.125	5
1480	KM233101	SLE	EBOV	16	3.84615	1.67064
1481	KM233101	SLE	EBOV	17	2.38095	1.41643
1482	KM233102	SLE	EBOV	1	0	1.6129
1483	KM233102	SLE	EBOV	2	0	0
1484	KM233102	SLE	EBOV	3	0	0
1485	KM233102	SLE	EBOV	4	5.33333	5
1486	KM233102	SLE	EBOV	5	0	2.98507
1487	KM233102	SLE	EBOV	6	5.17241	5
1488	KM233102	SLE	EBOV	7	3.1746	4.28571
1489	KM233102	SLE	EBOV	10	1.96078	1.72712
1490	KM233102	SLE	EBOV	12	6.45161	6.25
1491	KM233102	SLE	EBOV	13	3.125	5
1492	KM233102	SLE	EBOV	16	3.84615	1.67064
1493	KM233102	SLE	EBOV	17	2.38095	1.41643
1494	KM233103	SLE	EBOV	1	0	1.6129
1495	KM233103	SLE	EBOV	2	0	0
1496	KM233103	SLE	EBOV	3	0	0
1497	KM233103	SLE	EBOV	4	5.33333	5
1498	KM233103	SLE	EBOV	5	0	2.98507
1499	KM233103	SLE	EBOV	6	5.17241	5
1500	KM233103	SLE	EBOV	7	3.1746	4.28571
1501	KM233103	SLE	EBOV	10	1.96078	1.72712
1502	KM233103	SLE	EBOV	12	6.45161	6.25
1503	KM233103	SLE	EBOV	13	3.125	5
1504	KM233103	SLE	EBOV	16	3.84615	1.67064
1505	KM233103	SLE	EBOV	17	2.38095	1.41643
1506	KM233104	SLE	EBOV	1	0	1.6129
1507	KM233104	SLE	EBOV	2	0	0
1508	KM233104	SLE	EBOV	3	0	0
1509	KM233104	SLE	EBOV	4	5.33333	5
1510	KM233104	SLE	EBOV	5	0	2.98507
1511	KM233104	SLE	EBOV	6	5.17241	5
1512	KM233104	SLE	EBOV	7	3.1746	4.28571
1513	KM233104	SLE	EBOV	10	1.96078	1.72712
1514	KM233104	SLE	EBOV	12	6.45161	6.25
1515	KM233104	SLE	EBOV	13	3.125	5
1516	KM233104	SLE	EBOV	16	3.84615	1.67064
1517	KM233104	SLE	EBOV	17	2.38095	1.41643
1518	KM233105	SLE	EBOV	1	0	1.6129
1519	KM233105	SLE	EBOV	2	0	0
1520	KM233105	SLE	EBOV	3	0	0
1521	KM233105	SLE	EBOV	4	5.33333	5
1522	KM233105	SLE	EBOV	5	0	2.98507
1523	KM233105	SLE	EBOV	6	5.17241	5
1524	KM233105	SLE	EBOV	7	3.1746	4.28571
1525	KM233105	SLE	EBOV	10	1.96078	1.72712
1526	KM233105	SLE	EBOV	12	6.45161	6.25
1527	KM233105	SLE	EBOV	13	3.125	5
1528	KM233105	SLE	EBOV	16	3.84615	1.67064
1529	KM233105	SLE	EBOV	17	2.38095	1.41643
1530	KM233106	SLE	EBOV	1	0	1.6129
1531	KM233106	SLE	EBOV	2	0	0
1532	KM233106	SLE	EBOV	3	0	0
1533	KM233106	SLE	EBOV	4	5.33333	5
1534	KM233106	SLE	EBOV	5	0	2.98507
1535	KM233106	SLE	EBOV	6	5.17241	5
1536	KM233106	SLE	EBOV	7	3.1746	4.28571
1537	KM233106	SLE	EBOV	10	1.96078	1.72712
1538	KM233106	SLE	EBOV	12	6.45161	6.25
1539	KM233106	SLE	EBOV	13	3.125	5
1540	KM233106	SLE	EBOV	16	3.84615	1.67064
1541	KM233106	SLE	EBOV	17	2.38095	1.41643
1542	KM233107	SLE	EBOV	1	0	1.6129
1543	KM233107	SLE	EBOV	2	0	0
1544	KM233107	SLE	EBOV	3	0	0
1545	KM233107	SLE	EBOV	4	5.33333	5
1546	KM233107	SLE	EBOV	5	0	2.98507
1547	KM233107	SLE	EBOV	6	5.17241	5
1548	KM233107	SLE	EBOV	7	3.1746	4.28571
1549	KM233107	SLE	EBOV	10	1.96078	1.72712
1550	KM233107	SLE	EBOV	12	6.45161	6.25
1551	KM233107	SLE	EBOV	13	3.125	5
1552	KM233107	SLE	EBOV	16	3.84615	1.67064
1553	KM233107	SLE	EBOV	17	2.38095	1.41643
1554	KM233109	SLE	EBOV	1	0	1.6129
1555	KM233109	SLE	EBOV	2	0	0
1556	KM233109	SLE	EBOV	3	0	0
1557	KM233109	SLE	EBOV	4	5.33333	5
1558	KM233109	SLE	EBOV	5	0	2.98507
1559	KM233109	SLE	EBOV	6	5.17241	5
1560	KM233109	SLE	EBOV	7	3.1746	4.28571
1561	KM233109	SLE	EBOV	10	1.96078	1.72712
1562	KM233109	SLE	EBOV	12	6.45161	6.25
1563	KM233109	SLE	EBOV	13	3.125	5
1564	KM233109	SLE	EBOV	16	3.84615	1.67064
1565	KM233109	SLE	EBOV	17	2.38095	1.41643
1566	KM233110	SLE	EBOV	1	0	1.6129
1567	KM233110	SLE	EBOV	2	0	0
1568	KM233110	SLE	EBOV	3	0	0
1569	KM233110	SLE	EBOV	4	5.33333	5
1570	KM233110	SLE	EBOV	5	0	2.98507
1571	KM233110	SLE	EBOV	6	5.17241	5
1572	KM233110	SLE	EBOV	7	3.1746	4.28571
1573	KM233110	SLE	EBOV	10	1.96078	1.72712
1574	KM233110	SLE	EBOV	12	6.45161	6.25
1575	KM233110	SLE	EBOV	13	3.125	5
1576	KM233110	SLE	EBOV	16	3.84615	1.67064
1577	KM233110	SLE	EBOV	17	2.38095	1.41643
1578	KM233111	SLE	EBOV	1	0	1.6129
1579	KM233111	SLE	EBOV	2	0	0
1580	KM233111	SLE	EBOV	3	0	0
1581	KM233111	SLE	EBOV	4	5.33333	5
1582	KM233111	SLE	EBOV	5	0	2.98507
1583	KM233111	SLE	EBOV	6	5.17241	5
1584	KM233111	SLE	EBOV	7	3.1746	4.28571
1585	KM233111	SLE	EBOV	10	1.96078	1.72712
1586	KM233111	SLE	EBOV	12	6.45161	6.25
1587	KM233111	SLE	EBOV	13	3.125	5
1588	KM233111	SLE	EBOV	16	3.84615	1.67064
1589	KM233111	SLE	EBOV	17	2.38095	1.41643
1590	KM233112	SLE	EBOV	1	0	1.6129
1591	KM233112	SLE	EBOV	2	0	0
1592	KM233112	SLE	EBOV	3	0	0
1593	KM233112	SLE	EBOV	4	5.33333	5
1594	KM233112	SLE	EBOV	5	0	2.98507
1595	KM233112	SLE	EBOV	6	5.17241	5
1596	KM233112	SLE	EBOV	7	3.1746	4.28571
1597	KM233112	SLE	EBOV	10	1.96078	1.72712
1598	KM233112	SLE	EBOV	12	6.45161	6.25
1599	KM233112	SLE	EBOV	13	3.125	5
1600	KM233112	SLE	EBOV	16	3.84615	1.67064
1601	KM233112	SLE	EBOV	17	2.38095	1.41643
1602	KM233113	SLE	EBOV	1	0	1.6129
1603	KM233113	SLE	EBOV	2	0	0
1604	KM233113	SLE	EBOV	3	0	0
1605	KM233113	SLE	EBOV	4	5.33333	5
1606	KM233113	SLE	EBOV	5	0	2.98507
1607	KM233113	SLE	EBOV	6	5.17241	5
1608	KM233113	SLE	EBOV	7	3.1746	4.28571
1609	KM233113	SLE	EBOV	10	1.96078	1.72712
1610	KM233113	SLE	EBOV	12	6.45161	6.25
1611	KM233113	SLE	EBOV	13	3.125	5
1612	KM233113	SLE	EBOV	16	3.84615	1.67064
1613	KM233113	SLE	EBOV	17	2.38095	1.41643
1614	KM233114	SLE	EBOV	1	0	1.6129
1615	KM233114	SLE	EBOV	2	0	0
1616	KM233114	SLE	EBOV	3	0	0
1617	KM233114	SLE	EBOV	4	5.33333	5
1618	KM233114	SLE	EBOV	5	0	2.98507
1619	KM233114	SLE	EBOV	6	5.17241	5
1620	KM233114	SLE	EBOV	7	3.1746	4.28571
1621	KM233114	SLE	EBOV	10	1.96078	1.72712
1622	KM233114	SLE	EBOV	12	6.45161	6.25
1623	KM233114	SLE	EBOV	13	3.125	5
1624	KM233114	SLE	EBOV	16	3.84615	1.67064
1625	KM233114	SLE	EBOV	17	2.38095	1.41643
1626	KM233115	SLE	EBOV	1	0	1.6129
1627	KM233115	SLE	EBOV	2	0	0
1628	KM233115	SLE	EBOV	3	0	0
1629	KM233115	SLE	EBOV	4	5.33333	5
1630	KM233115	SLE	EBOV	5	0	2.98507
1631	KM233115	SLE	EBOV	6	5.17241	5
1632	KM233115	SLE	EBOV	7	3.1746	4.28571
1633	KM233115	SLE	EBOV	10	1.96078	1.72712
1634	KM233115	SLE	EBOV	12	6.45161	6.25
1635	KM233115	SLE	EBOV	13	3.125	5
1636	KM233115	SLE	EBOV	16	3.84615	1.67064
1637	KM233115	SLE	EBOV	17	2.38095	1.41643
1638	KM233116	SLE	EBOV	1	0	1.6129
1639	KM233116	SLE	EBOV	2	0	0
1640	KM233116	SLE	EBOV	3	0	0
1641	KM233116	SLE	EBOV	4	5.33333	5
1642	KM233116	SLE	EBOV	5	0	2.98507
1643	KM233116	SLE	EBOV	6	5.17241	5
1644	KM233116	SLE	EBOV	7	3.1746	4.28571
1645	KM233116	SLE	EBOV	10	1.96078	1.72712
1646	KM233116	SLE	EBOV	12	6.45161	6.25
1647	KM233116	SLE	EBOV	13	3.125	5
1648	KM233116	SLE	EBOV	16	3.84615	1.67064
1649	KM233116	SLE	EBOV	17	2.38095	1.41643
1650	KM233117	SLE	EBOV	1	0	1.6129
1651	KM233117	SLE	EBOV	2	0	0
1652	KM233117	SLE	EBOV	3	0	0
1653	KM233117	SLE	EBOV	4	5.33333	5
1654	KM233117	SLE	EBOV	5	0	2.98507
1655	KM233117	SLE	EBOV	6	5.17241	5
1656	KM233117	SLE	EBOV	7	3.1746	4.28571
1657	KM233117	SLE	EBOV	10	1.96078	1.72712
1658	KM233117	SLE	EBOV	12	6.45161	6.25
1659	KM233117	SLE	EBOV	13	3.125	5
1660	KM233117	SLE	EBOV	16	3.84615	1.67064
1661	KM233117	SLE	EBOV	17	2.38095	1.41643
1662	KM233118	SLE	EBOV	1	0	1.6129
1663	KM233118	SLE	EBOV	2	0	0
1664	KM233118	SLE	EBOV	3	0	0
1665	KM233118	SLE	EBOV	4	5.33333	5
1666	KM233118	SLE	EBOV	5	0	2.98507
1667	KM233118	SLE	EBOV	6	5.17241	5
1668	KM233118	SLE	EBOV	7	3.1746	4.28571
1669	KM233118	SLE	EBOV	10	1.96078	1.72712
1670	KM233118	SLE	EBOV	12	6.45161	6.25
1671	KM233118	SLE	EBOV	13	3.125	5
1672	KM233118	SLE	EBOV	16	3.84615	1.67064
1673	KM233118	SLE	EBOV	17	2.38095	1.41643
1674	KM519951	COD	EBOV	1	2.32558	3.22581
1675	KM519951	COD	EBOV	2	0	1.31579
1676	KM519951	COD	EBOV	3	0	2.04082
1677	KM519951	COD	EBOV	4	0	0
1678	KM519951	COD	EBOV	5	2.08333	0
1679	KM519951	COD	EBOV	6	0	1.25
1680	KM519951	COD	EBOV	7	0	0
1681	KM519951	COD	EBOV	10	1.96078	0.518135
1682	KM519951	COD	EBOV	12	1.6129	1.5625
1683	KM519951	COD	EBOV	13	1.5625	1.25
1684	KM519951	COD	EBOV	16	3.84615	0.238663
1685	KM519951	COD	EBOV	17	0	0.283286
1686	KM655246	COD	EBOV	1	0	0
1687	KM655246	COD	EBOV	2	0	0
1688	KM655246	COD	EBOV	3	0	0
1689	KM655246	COD	EBOV	4	0	0
1690	KM655246	COD	EBOV	5	0	0.746269
1691	KM655246	COD	EBOV	6	0	0
1692	KM655246	COD	EBOV	7	0	0
1693	KM655246	COD	EBOV	10	1.96078	0.690846
1694	KM655246	COD	EBOV	12	0	0
1695	KM655246	COD	EBOV	13	0	0
1696	KM655246	COD	EBOV	16	3.84615	0
1697	KM655246	COD	EBOV	17	0	0
1698	KP096420	GIN	EBOV	1	0	1.6129
1699	KP096420	GIN	EBOV	2	0	0
1700	KP096420	GIN	EBOV	3	0	0
1701	KP096420	GIN	EBOV	4	5.33333	5
1702	KP096420	GIN	EBOV	5	0	2.98507
1703	KP096420	GIN	EBOV	6	5.17241	5
1704	KP096420	GIN	EBOV	7	3.1746	4.28571
1705	KP096420	GIN	EBOV	10	3.92157	1.89983
1706	KP096420	GIN	EBOV	12	6.45161	6.25
1707	KP096420	GIN	EBOV	13	3.125	5
1708	KP096420	GIN	EBOV	16	3.84615	1.67064
1709	KP096420	GIN	EBOV	17	2.38095	1.41643
1710	KP096421	GIN	EBOV	1	0	1.6129
1711	KP096421	GIN	EBOV	2	0	0
1712	KP096421	GIN	EBOV	3	0	0
1713	KP096421	GIN	EBOV	4	5.33333	5
1714	KP096421	GIN	EBOV	5	0	2.98507
1715	KP096421	GIN	EBOV	6	5.17241	5
1716	KP096421	GIN	EBOV	7	3.1746	4.28571
1717	KP096421	GIN	EBOV	10	1.96078	1.72712
1718	KP096421	GIN	EBOV	12	6.45161	6.25
1719	KP096421	GIN	EBOV	13	3.125	5
1720	KP096421	GIN	EBOV	16	3.84615	1.67064
1721	KP096421	GIN	EBOV	17	2.38095	1.41643
1722	KP096422	GIN	EBOV	1	0	1.6129
1723	KP096422	GIN	EBOV	2	0	0
1724	KP096422	GIN	EBOV	3	0	0
1725	KP096422	GIN	EBOV	4	5.33333	5
1726	KP096422	GIN	EBOV	5	0	2.98507
1727	KP096422	GIN	EBOV	6	5.17241	5
1728	KP096422	GIN	EBOV	7	3.1746	4.28571
1729	KP096422	GIN	EBOV	10	1.96078	1.72712
1730	KP096422	GIN	EBOV	12	6.45161	6.25
1731	KP096422	GIN	EBOV	13	3.125	5
1732	KP096422	GIN	EBOV	16	3.84615	1.67064
1733	KP096422	GIN	EBOV	17	2.38095	1.41643
1734	KP120616	GBR	EBOV	1	0	1.6129
1735	KP120616	GBR	EBOV	2	0	0
1736	KP120616	GBR	EBOV	3	0	0
1737	KP120616	GBR	EBOV	4	5.33333	5
1738	KP120616	GBR	EBOV	5	0	2.98507
1739	KP120616	GBR	EBOV	6	5.17241	5
1740	KP120616	GBR	EBOV	7	3.1746	4.28571
1741	KP120616	GBR	EBOV	10	1.96078	1.72712
1742	KP120616	GBR	EBOV	12	6.45161	6.25
1743	KP120616	GBR	EBOV	13	3.125	5
1744	KP120616	GBR	EBOV	16	3.84615	1.67064
1745	KP120616	GBR	EBOV	17	2.38095	1.41643
1746	KP178538	LBR	EBOV	1	0	1.6129
1747	KP178538	LBR	EBOV	2	0	0
1748	KP178538	LBR	EBOV	3	0	0
1749	KP178538	LBR	EBOV	4	5.33333	5
1750	KP178538	LBR	EBOV	5	0	2.98507
1751	KP178538	LBR	EBOV	6	5.17241	5
1752	KP178538	LBR	EBOV	7	3.1746	4.28571
1753	KP178538	LBR	EBOV	10	1.96078	1.72712
1754	KP178538	LBR	EBOV	12	6.45161	6.25
1755	KP178538	LBR	EBOV	13	3.125	5
1756	KP178538	LBR	EBOV	16	3.84615	1.67064
1757	KP178538	LBR	EBOV	17	2.38095	1.41643
1758	KP184503	GBR	EBOV	1	0	1.6129
1759	KP184503	GBR	EBOV	2	0	0
1760	KP184503	GBR	EBOV	3	0	0
1761	KP184503	GBR	EBOV	4	5.33333	5
1762	KP184503	GBR	EBOV	5	0	2.98507
1763	KP184503	GBR	EBOV	6	5.17241	5
1764	KP184503	GBR	EBOV	7	3.1746	4.28571
1765	KP184503	GBR	EBOV	10	1.96078	1.72712
1766	KP184503	GBR	EBOV	12	6.45161	6.25
1767	KP184503	GBR	EBOV	13	3.125	5
1768	KP184503	GBR	EBOV	16	3.84615	1.67064
1769	KP184503	GBR	EBOV	17	2.38095	1.41643
1770	L11365	UNK	EBOV	1	0	0
1771	L11365	UNK	EBOV	2	0	0
1772	L11365	UNK	EBOV	3	0	0
1773	L11365	UNK	EBOV	4	0	0
1774	L11365	UNK	EBOV	5	0	0.746269
1775	L11365	UNK	EBOV	6	0	0
1776	L11365	UNK	EBOV	7	0	0
1777	L11365	UNK	EBOV	10	1.96078	0.690846
1778	L11365	UNK	EBOV	12	0	0
1779	L11365	UNK	EBOV	13	0	0
1780	U23069	SUD	SUDV	30	0	0
1781	U23152	PHL	RESTV	26	0	0
1782	U23187	COD	EBOV	10	1.96078	0.690846
1783	U23187	COD	EBOV	12	0	0
1784	U23187	COD	EBOV	13	0	0
1785	U23416	PHL	RESTV	26	0	0
1786	U23417	PHL	RESTV	26	0	0
1787	U28006	CIV	TAFV	21	0	0
1788	U28006	CIV	TAFV	22	0	0
1789	U28077	COD	EBOV	10	1.96078	0
1790	U28077	COD	EBOV	12	1.6129	1.5625
1791	U28077	COD	EBOV	13	1.5625	1.25
1792	U28134	SUD	SUDV	30	0	0
1793	U31033	UNK	EBOV	10	1.96078	0.690846
1794	U31033	UNK	EBOV	12	0	0
1795	U31033	UNK	EBOV	13	0	0
1796	U77384	GAB	EBOV	10	1.96078	0.863558
1797	U77384	GAB	EBOV	12	3.22581	3.125
1798	U77384	GAB	EBOV	13	1.5625	1.25
1799	U81161	COD	EBOV	10	1.96078	0.690846
1800	U81161	COD	EBOV	12	0	0
1801	U81161	COD	EBOV	13	0	0
1802	X67110	UNK	EBOV	16	3.84615	0
1803	X67110	UNK	EBOV	17	0	0
1804	Y09358	GAB	EBOV	1	0	1.6129
1805	Y09358	GAB	EBOV	2	0	0
1806	Y09358	GAB	EBOV	3	0	0
1807	Y09358	GAB	EBOV	4	0	1.25
1808	Y09358	GAB	EBOV	5	4.16667	0.746269
1809	Y09358	GAB	EBOV	6	0	1.25
1810	Y09358	GAB	EBOV	7	0	0
