# Supplementary material for: Evaluation of Signature Erosion in Ebola Virus Due to Genomic Drift and Its Impact on the Performance of Diagnostic Assays
Source: Viruses. 2015 Jun 17;7(6):3130–54. doi: 10.3390/v7062763 (PMC4488730; doi:10.3390/v7062763)
Supplement: Supplementary file 1 [file viruses-07-02763-s001.zip › viruses-07-02763-supplementary/Supplementary_materials/Table_S3_BV_Sig_analysis.xlsx]

## Sheet: Sheet1
Table S2: BioVelocity analysis of Ebolavirus genome sequences to develop new signatures (data used to generate Figure 4)
Ebola Zaire	CSD (134 references)	SSD AllVirus (100%)	SSD AllVirus (95%)	SSD AllVirus(90%)	SSD AllVirus(85%)	SSD AllVirus(80%)
length 150	0	0	0	0	0	0
length 147	0	0	0	0	0	0
length 146	1	1	1	1	1	1
length 145	2	2	2	2	2	2
length 140	7	7	7	7	7	7
length 125	22	22	22	22	22	22
length 100	71	71	71	71	71	71
length 75	213	213	213	213	213	209
length 50	681	681	681	679	668	656
length 20	4708	4662	4556	4437	4257	4257
	CSD (134 references)	SSD AllNCBI (100%)	SSD AllNCBI (95%)	SSD AllNCBI(90%)
length 146	1	1	1	1
length 145	2	2	2	2
length 140	7	7	7	7
length 125	22	22	22	22
length 100	71	71	71	71
length 75	213	213	213	213
length 50	681	681	681	679
length 20	4708	4578	3491	2176
Ebola Sudan	CSD (11 references)	SSD AllVirus (100%)	SSD AllVirus (95%)	SSD AllVirus(90%)	SSD AllVirus(85%)	SSD AllVirus(80%)
length 177	0	0	0	0	0	0
length 176	1	1	1	1	1	1
length 175	2	2	2	2	2	2
length 165	12	12	12	12	12	12
length 160	17	17	17	17	17	17
length 155	22	22	22	22	22	22
length 150	27	27	27	27	27	27
length 125	52	52	52	52	52	52
length 100	119	119	119	119	119	119
length 75	331	331	331	331	326	322
length 50	1074	1074	1074	1066	1031	1018
length 25	4259	4242	4216	4187	4156	4123
length 20	5628	5563	5470	5327	5137	5137
	CSD (134 references)	SSD AllNCBI (100%)	SSD AllNCBI (95%)	SSD AllNCBI(90%)
length 150	27	27	27	27
length 125	52	52	52	52
length 100	119	119	119	119
length 75	331	331	331	331
length 50	1074	1074	1074	1072
length 25	4259	4242	4240	4186
length 20	5628	5475	4607	2761
Ebola Reston	CSD (9 references)	SSD AllVirus (100%)	SSD AllVirus (95%)	SSD AllVirus(90%)	SSD AllVirus(85%)	SSD AllVirus(80%)
length 150	0	0	0	0	0	0
length 125	0	0	0	0	0	0
length 124	1	1	1	1	1	1
length 123	2	2	2	2	2	2
length 120	5	5	5	5	5	5
length 110	16	16	16	16	16	16
length 100	45	45	45	45	45	45
length 75	333	333	333	333	331	320
length 50	1106	1106	1106	1100	1065	1042
length 25	4170	4151	4119	4064	4037	4011
length 20	5436	5361	5257	5109	4893	4893
	CSD (134 references)	SSD AllNCBI (100%)	SSD AllNCBI (95%)	SSD AllNCBI(90%)
length 124	1	1	1	1
length 123	2	2	2	2
length 120	5	5	5	5
length 110	16	16	16	16
length 100	45	45	45	45
length 75	333	333	333	333
length 50	1106	1106	1106	1103
length 25	4170	4149	4143	4098
length 20	5436	5309	4435	2539
Ebola Bundibugyo	CSD (6 references)	SSD AllVirus (100%)	SSD AllVirus (95%)	SSD AllVirus(90%)	SSD AllVirus(85%)	SSD AllVirus(80%)
length 150	3470	3470		3470		3372
length 125	4429	4429		4429		4224
length 100	5743	5743		5743		5403
length 75	7510	7510		7482		6986
length 50	10105	10105		9865		9275
length 25	13716	13656		13343		13184
length 20	14574	14346		13732		13296
Ebola Tai Forest	CSD (2 references)	SSD AllVirus (100%)	SSD AllVirus (95%)	SSD AllVirus(90%)	SSD AllVirus(85%)	SSD AllVirus(80%)
length 150	18785	18785
length 125	18810	18810
length 100	18835	18835
length 75	18860	18860
length 50	18885	18885
length 25	18910	18805
length 20	18915	18640
