# Supplementary material for: Evaluation of Signature Erosion in Ebola Virus Due to Genomic Drift and Its Impact on the Performance of Diagnostic Assays
Source: Viruses. 2015 Jun 17;7(6):3130–54. doi: 10.3390/v7062763 (PMC4488730; doi:10.3390/v7062763)
Supplement: Supplementary file 1 [file viruses-07-02763-s001.zip › viruses-07-02763-supplementary/Supplementary_materials/Table_S4_BV_Sig_Seq.xlsx]

## Sheet: Sheet1
Table S3: Description of various Ebolavirus assay targets and sequences discovered using BioVelocity
Signature	Gene	Length	Start	Stop	Sequence
BV_EBOV		REF SEQ	NC_002549
1	VP35	86	3969	4054	ACAAAAAGAGTTCCAATCTTCCAAGATGCTGCTCCACCTGTCATCCACATCCGCTCTCGAGGTGACATTCCCCGAGCTTGCCAGAA
2	GP	86	6048	6133	ACAGGAATATTGCAGTTACCTCGTGATCGATTCAAGAGGACATCATTCTTTCTTTGGGTAATTATCCTTTTCCAAAGAACATTTTC
3	GP	146	6324	6469	GTGGTCAATTATGAAGCTGGTGAATGGGCTGAAAACTGCTACAATCTTGAAATCAAAAAACCTGACGGGAGTGAGTGTCTACCAGCAGCGCCAGACGGGATTCGGGGCTTCCCCCGGTGCCGGTATGTGCACAAAGTATCAGGAAC
4	GP	77	7898	7974	GACAAAATTGATCAGATTATTCATGATTTTGTTGATAAAACCCTTCCGGACCAGGGGGACAATGACAATTGGTGGAC
5	VP30	123	8788	8910	AGTTTAACTGATAGGGAATTACTCCTACTAATCGCCCGTAAGACTTGTGGATCAGTAGAACAACAATTAAATATAACTGCACCCAAGGACTCGCGCTTAGCAAATCCAACGGCTGATGATTTC
6	VP30	95	9268	9362	TCTGCTGTCGTTGTTTCAGGGTTAAGAACATTGGTTCCTCAATCAGATAATGAGGAAGCTTCAACCAACCCGGGGACATGCTCATGGTCTGATGA
7	VP24	80	10663	10742	ATTGACCAGTCTTTGATTGAACCCTTAGCAGGAGCCCTTGGTCTGATCTCTGATTGGCTGCTAACAACCAACACTAACCA
8	L	80	13687	13766	GGTCATATGGGAGGGATTGAAGGACTGCAACAAAAACTCTGGACAAGTATTTCATGTGCTCAAATTTCTTTAGTTGAAAT
9	L	92	13927	14018	TGTGGAATCTTTTTAAAACCTGATGAAACATTTGTACATTCAGGTTTTATCTATTTTGGAAAAAAACAATATTTGAATGGGGTCCAATTGCC
10	L	88	15511	15598	GACAGCAATATTATTTTCCAGAATGTTATAAATTATGCAGTTGCACTGTTCGATATTAAATTTAGAAACACTGAGGCTACAGATATCC
BV_SUDV		REF SEQ	NC_006432
11	NP*	77	428	504	CTACTAAGGGTTTACCTGAGAGCCTACAACATGGATAAACGGGTGAGAGGTTCATGGGCCCTGGGAGGACAATCTGA
12	NP	80	983	1062	ATTCAGGTCCATGCAGAACAAGGGCTCATTCAATATCCAACTTCCTGGCAATCAGTTGGACACATGATGGTGATCTTCCG
13	NP	83	1820	1902	CCAGGTGGTGTTGTTGACCCGTATGATGATGAGAGTAATAATTATCCTGACTACGAGGATTCGGCTGAAGGCACCACAGGAGA
14	VP40	112	4655	4766	GGAGTGGCCTCAGCATTCATCTTGGAGGCAACTGTCAATGTGATCTCGGGGCCCAAAGTCCTCATGAAACAAATCCCTATTTGGTTGCCACTCGGAATTGCTGACCAAAAAA
15	VP40	120	4874	4993	GGAATACCGGATCACCCACTCAGATTGCTCAGGATGGGGAACCAGGCTTTCCTTCAAGAGTTTGTGCTACCACCAGTTCAACTGCCGCAATATTTCACTTTTGATCTGACTGCACTCAAA
16	GP	107	6817	6923	ATTTGGACACTAGATGCTAATATCAATGCTGATATTGGTGAATGGGCTTTTTGGGAAAATAAAAAAATCTCTCCGAACAACTACGTGGAGAAGAGCTGTCTTTCGAA
17	GP	86	7527	7612	TGCAATCCCAACTTACACTACTGGACTGCACAAGAACAACATAATGCTGCTGGGATTGCCTGGATCCCGTACTTTGGACCGGGTGC
18	VP24*	91	9821	9911	AACATGATGAAAATTAATGAGAAGGTTCCAAGATTGACTTCAATCCAAACACCTTGCTCTGCCAATTTTCATCTCCTTAAGATATATGATT
19	VP24*	76	10288	10363	AGATAACCAGAATGGCTAAAGCCACAGGCCGGTACAACTTGGTAACACCAAAACGGGAGCTAGAGCAAGGAGTTGT
20	L	89	12435	12523	CCTCTGTGTTTGGCTAAGATTCAACTATGTTCCCAATATACAGAACGAAAAGGGCGGTTTTTAACCCAGATGCATCTTGCAGTTATTCA
21	L	92	13455	13546	TTCAGGTATGAATTCACAGCTCCCTTCATCAAATATTGCAACCAATGCTATGGGGTTCGCAATGTCTTTGATTGGATGCACTTCCTAATTCC
22	L	80	14932	15011	TGCCATGTATACCTGAGCAGTTCCAAACCACATGGTTAAAACCTTACGAGCAATGTGTGGAATGTTCATCCACAAACAAT
23	L	92	15702	15793	AACTGCAACTTATCGATTGACAGTCCTTTGATGAAGGGCCCACGTTTAAATATTATTGAGGATGACTTAATACGGTTGCCACATTTATCCGG
24	L	80	17049	17128	TTACTACTGATCCAAAAATACGGCGTTAAGAAGTTATTTTTGAATACACTTGCTACTGAACATAGTATTGAGAGTGAAGT
25	L	176	17784	17959	AGACACCTTGCCCTCCTCCAAACTGAGATCCGGGAGTTGGTAACTGATTATAATCAGCTGCGACAAAGTCGAACCCAGACTTATCATTTCATAAAAACATCCAAGGGACGGATAACTAAACTAGTGAATGATTATCTAAGATTTGAGTTGGTTATACGGGCTCTTAAAAATAATTC
BV_RESTV		REF SEQ	NC_004161
26	NP	101	1388	1488	GAACATGGTCTCTACCCACAGTTATCAGCAATTGCTCTTGGAGTTGCCACAGCACATGGTAGCACCCTTGCAGGAGTTAATGTTGGTGAGCAGTATCAGCA
27	NP	82	2505	2586	ATGATGGGAAGGAATACACCTACCCGGATTCACTTGAGGAAGCCTATCCTCCATGGCTCACCGAGAAAGAACGACTGGACAA
28	VP35	92	3434	3525	GAGGCCCTTGAAAACCGCCTCAGCACACTTGAGAGTAGCTTAAAGCCAATCCAAGACATGGGTAAAGTGATTTCATCATTGAATCGCAGTTG
29	VP35	83	3800	3882	ATCATGTATGATCATCTACCTGGTTTTGGGACTGCCTTTCACCAACTTGTTCAAGTGATTTGTAAAATAGGAAAGGATAACAA
30	VP40	80	4614	4693	GCAGATGTTCCATCAAACTCCATGAGACCAGTGGCTGATGATAACATTGATCACTCAAGCCATACTCCAAGCGGAGTAGC
31	VP30	86	8757	8842	CACCAATTGGATAGCTTAAATGATCATGAATTACTACTGCTAATTGCAAGAAGAACATGTGGAATTATCGAGAGCAATTCGCAGAT
32	VP30	124	8924	9047	AGTCCTTCTTCAAATTGCTGAACATTGGGCAACCAGAGACCTAAGGCAAATTGAGGACTCTAAACTTAGAGCTCTTTTAACCCTTTGTGCCGTATTAACAAGGAAATTTTCTAAATCCCAACTG
33	VP24	86	10645	10730	TTGACAGGGGCTCTCGGTCTAATTTCTGATTGGCTCCTAACTACAACGTCAACACATTTCAATCTTCGTACTAGAAGCGTAAAGGA
34	L	88	12036	12123	CGTCTGAATCGCGGGAACAACCGTTCAACCTGGTTTGTTCATGATGAATTCATTGATATTTTAGGATATGGCGATTATATTTTTTGGA
35	L	80	12330	12409	GATGTAGATGTGTCTGATTATCCTGACCCGAGTGATATTCTTAAGATATACAATGCTGGAGACTATGTAATATCTATTCT
36	L	89	12876	12964	ATAAAACGTAATCACTTTCCTTCACTACCCATGATTAAGGATCTTCTATGGGAATTCTATCATCTTAATCACCCTCCGTTATTCTCTAC
37	L	104	13521	13624	GTGCGTAATGTCTTTAATTGGATGCATTATTTAATCCCGCAGTGTTACATGCATGTAAGTGATTATTATAATCCGCCTCACAATGTTAATCTTAGCAATCGAGA
38	L	98	13821	13918	CCTGAAGAGCAGGAGCAAAGCGCCGAAGACAATGCTGCAAGAGTAGCAGCAAGTCTTGCAAAAGTAACCAGTGCATGTGGGATCTTTCTTAAACCAGA
39	L	110	14208	14317	CAGTTGTCACTTAGTAAACCATTAGACTATGGGACTATTACTCTAACATTGGCGGTTCCACAAGTCCTTGGGGGATTGTCTTTTCTAAATCCAGAAAAGTGTTTTTATCG
40	L	89	14763	14851	GATAAGCTGAGGAAGATCACCCTACAAAGATGGAATCTGTGGTTCAGTTATTTGGACCATTGTGACCAATTACTAGCAGATGCTCTACA
41	L	101	15027	15127	AATGCTTATGTCTCAGTTGCAGTCAAAGATCAAGTGGTCAGTGCTTGGCCTAATACTTCTCGAATAAGTTGGACAATAGGGAGTGGTGTCCCCTATATAGG
42	L	98	17511	17608	CCGATTACATCAAGTGCCCGGTCAAGTGAATGGTACCTTTGCTTATCAAATTTGATATCTACTAACAGGAGATCGGCCCATCAGACTCACAAGGCATG
*Denotes signature is in leader sequence of gene
